# Supplementary material for: Metabolomic Analysis of Different Parts of Black Wax Gourd (Cucurbita pepo)
Source: Foods. 2025 Mar 19;14(6):1046. doi: 10.3390/foods14061046 (PMC11941785; doi:10.3390/foods14061046)
Supplement: Supplementary file 1 [file foods-14-01046-s001.zip]

Archive with 2 entries (2 files):
- File S1. Supplementary data.pdf
- File S2. All data_sample_data.xlsx
