# Supplementary material for: Metabolomic Analysis of Different Parts of Black Wax Gourd (Cucurbita pepo)
Source: Foods. 2025 Mar 19;14(6):1046. doi: 10.3390/foods14061046 (PMC11941785; doi:10.3390/foods14061046)
Supplement: Supplementary file 1 [file foods-14-01046-s001.zip › File S2. All data_sample_data.xlsx]

## Sheet: Sheet1
Index	Q1 (Da)	Q3 (Da)	Molecular Weight (Da)	Formula	Ionization model	Compounds	Class I	Class II	CAS	Level	peel-1	peel-2	peel-3	pulp-1	pulp-2	pulp-3	seed-1	seed-2	seed-3	mix01	mix02	mix03	cpd_ID	kegg_map
pme3200	74	57	73.064	C2H7N3	[M+H]+	1-methylguanidine	Nucleotides and derivatives	Nucleotides and derivatives	471-29-4	3	25400	30400	44000	12200	23200	26800	19900	12000	23900	17700	9960	15600	C02294	--
MWS0502	90.06	61.03	89.048	C3H7NO2	[M+H]+	β-Alanine	Amino acids and derivatives	Amino acids and derivatives	107-95-9	3	33100	34600	26100	54300	68400	61600	49600	60400	53400	45700	50900	37000	C00099	ko00240,ko00410,ko00640,ko00770,ko01100,ko01110,ko01240
ML10198895	88.04	88.04	89.048	C3H7NO2	[M-H]-	N-Methylglycine	Amino acids and derivatives	Amino acids and derivatives	107-97-1	3	10800	5680	5030	9	9	9	24100	12000	16800	9390	12000	12000	C00213	ko00260,ko00330,ko01100
pmf0096	88.99	70.9	89.995	C2H2O4	[M-H]-	Oxalic acid	Organic acids	Organic acids	144-62-7	3	15800	8440	14000	70500	78900	91300	52800	61100	83800	67400	68800	56200	C00209	ko00230,ko00630,ko01100
Zmyn000268	89.02	71.02	90.032	C3H6O3	[M-H]-	2,3-Dihydroxypropanal	Others	Saccharides and Alcohols	56-82-6	3	9	9	9	49000	40500	60100	52800	79200	30300	41500	27800	36700	C02154	--
Lmgn000188	89.02	59.01	90.032	C3H6O3	[M-H]-	D-Lactic Acid	Organic acids	Organic acids	10326-41-7	3	9560	5110	5790	11300	21500	14500	11800	23000	34700	20700	27600	19500	C00256	ko00620,ko01100
Lmlp001319	91.09	55.05	90.068	C4H10O2	[M+H]+	2,3-Butanediol	Others	Saccharides and Alcohols	513-85-9	3	38300	35200	40100	132000	143000	146000	38500	39300	53100	83700	58100	58800	C03044	ko00650,ko01110
Lmgn000219	101.02	55.02	102.032	C4H6O3	[M-H]-	Succinic semialdehyde	Organic acids	Organic acids	692-29-5	3	20200	18000	24100	15300	34400	35300	40500	35700	57400	24900	29100	36600	C00232	ko00250,ko00350,ko00650,ko00750,ko00760,ko01100,ko01200
pmf0256	101.1	84.7	102.104	C6H14O	[M-H]-	3-Methyl-1-pentanol	Others	Saccharides and Alcohols	589-35-5	3	62100	22600	32100	64500	62800	62900	56700	35900	83700	34500	24800	42300	--	--
pme1841	103.12	86.1	102.116	C5H14N2	[M+H]+	Cadaverine	Alkaloids	Alkaloids	462-94-2	3	438000	427000	379000	1250000	1220000	1190000	463000	456000	457000	691000	656000	664000	C01672	ko00310,ko00470,ko00480,ko00960,ko01100,ko01110
pme3033	104.07	86	103.063	C4H9NO2	[M+H]+	N,N-Dimethylglycine	Amino acids and derivatives	Amino acids and derivatives	1118-68-9	2	7570000	7410000	7360000	3120000	2660000	2860000	3480000	3330000	3360000	3790000	3670000	3640000	C01026	ko00260,ko01100
pme3017	104.07	58	103.063	C4H9NO2	[M+H]+	2-Aminoisobutyric acid*	Organic acids	Organic acids	62-57-7	2	4230000	4150000	4140000	2780000	2690000	2390000	7280000	7450000	8690000	4200000	4800000	5120000	C03665	--
pme3011	104.07	68.8	103.063	C4H9NO2	[M+H]+	γ-Aminobutyric acid*	Organic acids	Organic acids	-	2	9300000	10000000	9420000	4050000	3420000	3420000	4050000	3920000	3850000	4550000	4270000	4460000	C00334	ko00250,ko00330,ko00410,ko00650,ko00760,ko01100
pmb0484	104.1	60.1	103.091	C5H13NO	[M+H]+	Choline	Alkaloids	Alkaloids	62-49-7	1	8620000	8720000	7970000	5390000	5200000	4990000	15300000	15500000	14800000	8310000	8900000	9490000	C00114	ko00260,ko00564,ko01100,ko02010
ML10172161	103	59.01	104.011	C3H4O4	[M-H]-	Hydroxypyruvic acid	Organic acids	Organic acids	1113-60-6	2	244000	294000	301000	9	9	9	74700	91200	98600	92900	104000	96600	C00168	ko00260,ko00630,ko01100,ko01110,ko01200
mws0576	103.04	59.1	104.047	C4H8O3	[M-H]-	3-Hydroxybutyric acid	Organic acids	Organic acids	300-85-6	2	2130000	2300000	2230000	97400	97300	89500	142000	176000	106000	437000	424000	461000	C01089	ko00650,ko01100
pme1975	103	59	104.06	C3H4O4	[M-H]-	Malonic acid	Organic acids	Organic acids	141-82-2	3	2340000	2500000	2700000	121000	124000	98700	165000	212000	164000	484000	569000	454000	C00383	ko00061,ko00240,ko00410,ko01100,ko01212
pme0010	106	60	105.043	C3H7NO3	[M+H]+	L-Serine	Amino acids and derivatives	Amino acids and derivatives	56-45-1	3	1610000	1570000	1620000	386000	275000	300000	911000	1070000	896000	1030000	972000	799000	C00065	ko00260,ko00261,ko00270,ko00460,ko00470,ko00564,ko00600,ko00630,ko00920,ko00970,ko01100,ko01110,ko01200,ko01230,ko01240,ko02010
pme2433	106.09	88	105.079	C4H11NO2	[M+H]+	Diethanolamine	Alkaloids	Alkaloids	111-42-2	2	76300	72300	61500	14100	6780	17700	17200	19500	18100	33400	34300	24300	C06772	ko00564
MWS2076	110.06	65.04	109.053	C6H7NO	[M+H]+	2-Aminophenol	Alkaloids	Phenolamine	95-55-6	3	47500	38900	45900	21500	16100	16100	12200	5460	5060	12100	18000	21500	C01987	ko00380,ko01100
Zmzp000616	110.06	93.06	109.053	C6H7NO	[M+H]+	4-Aminophenol	Alkaloids	Phenolamine	123-30-8	2	16500	19400	23100	18100	15200	13000	88500	96400	87600	70100	55600	76200	C02372	--
mws0601	110.02	66	111.032	C5H5NO2	[M-H]-	Pyrrole-2-carboxylic acid	Organic acids	Organic acids	634-97-9	3	44600	32700	54600	65900	71000	102000	194000	195000	186000	77500	65900	71700	C05942	ko00470
mws0255	112.05	95	111.043	C4H5N3O	[M+H]+	Cytosine*	Nucleotides and derivatives	Nucleotides and derivatives	71-30-7	2	563000	565000	438000	60000	61900	62100	306000	290000	395000	275000	235000	274000	C00380	ko00240,ko01100,ko01232
MWS5173	112.05	70.03	111.043	C4H5N3O	[M+H]+	Isocytosine*	Nucleotides and derivatives	Nucleotides and derivatives	108-53-2	2	44700	50500	42700	117000	66400	87900	90000	89700	84100	76200	87100	65800	--	--
pme2122	112.09	95	111.08	C5H9N3	[M+H]+	Histamine	Alkaloids	Alkaloids	51-45-6	3	449000	496000	498000	57000	76000	63000	248000	263000	259000	273000	277000	263000	C00388	ko00340,ko01100,ko01110
pme1936	114.07	86	113.059	C4H7N3O	[M+H]+	Creatinine	Organic acids	Organic acids	60-27-5	3	26400	17100	22500	8760	9450	9430	24600	28400	28600	16500	13300	20600	C00791	ko00330,ko01100
pme0006	116.07	70.1	115.063	C5H9NO2	[M+H]+	L-Proline	Amino acids and derivatives	Amino acids and derivatives	147-85-3	1	1070000	1040000	1040000	278000	204000	256000	646000	587000	711000	782000	697000	785000	C00148	ko00330,ko00332,ko00470,ko00970,ko01100,ko01110,ko01230,ko02010
mws0376	115	71	116.011	C4H4O4	[M-H]-	Fumaric acid	Organic acids	Organic acids	110-17-8	1	238000	289000	232000	147000	115000	150000	84900	91200	157000	164000	119000	108000	C00122	ko00020,ko00190,ko00220,ko00250,ko00350,ko00360,ko00620,ko00650,ko00760,ko01100,ko01110,ko01200
pmb1096	118.07	91	117.058	C8H7N	[M+H]+	Indole	Alkaloids	Plumerane	120-72-9	1	250000	247000	280000	348000	346000	312000	231000	240000	228000	213000	212000	212000	C00463	ko00380,ko00400,ko00402,ko00999,ko01100,ko01110
mws2628	118.09	87.05	117.07	C5H11NO2	[M+H]+	N-Methyl-4-aminobutyric acid	Organic acids	Organic acids	1119-48-8	2	9	9	9	6520	4020	1990	19500	21700	14500	13900	10900	12200	C15987	ko00760,ko01100
pme0120	118.09	101	117.079	C5H11NO2	[M+H]+	5-Aminovaleric acid	Organic acids	Organic acids	660-88-8	2	178000	175000	179000	159000	137000	105000	226000	264000	233000	124000	140000	110000	C00431	ko00310,ko00330,ko00470,ko01100
MWS5209	235.16	118.09	117.079	C5H11NO2	[2M+H]+	N-Methyl-α-aminoisobutyric acid	Amino acids and derivatives	Amino acids and derivatives	2566-34-9	3	13000	5140	13200	39700	26100	49000	21300	29900	27300	21300	9310	18400	--	--
mws0191	118.09	59	117.079	C5H11NO2	[M+H]+	Betaine	Alkaloids	Alkaloids	107-43-7	1	216000	211000	197000	2230000	1080000	876000	1240000	1030000	981000	1710000	946000	889000	C00719	ko00260,ko01100,ko02010
mws0256	118.09	72.1	117.079	C5H11NO2	[M+H]+	L-Valine	Amino acids and derivatives	Amino acids and derivatives	72-18-4	1	2480000	2730000	2430000	2640000	2110000	2110000	2720000	2790000	2800000	2530000	2270000	2100000	C00183	ko00280,ko00290,ko00460,ko00770,ko00966,ko00970,ko01100,ko01110,ko01210,ko01230,ko01240,ko02010
mws0192	117.02	73	118.027	C4H6O4	[M-H]-	succinic acid	Organic acids	Organic acids	110-15-6	1	62800000	58400000	61600000	32500000	33600000	27600000	15100000	11900000	14000000	21900000	20800000	23400000	C00042	ko00020,ko00190,ko00250,ko00310,ko00350,ko00360,ko00620,ko00630,ko00640,ko00650,ko00760,ko00920,ko01100,ko01110,ko01200
mws0470	117.02	73	118.027	C4H6O4	[M-H]-	Methylmalonic acid	Organic acids	Organic acids	516-05-2	1	43700000	47100000	41100000	30300000	29900000	25600000	14700000	12400000	13000000	22300000	19600000	23100000	C02170	ko00240,ko00280,ko00640,ko01100
mws0147	117.06	59	118.063	C5H10O3	[M-H]-	β-Hydroxyisovaleric acid	Organic acids	Organic acids	625-08-1	1	855000	914000	926000	210000	231000	244000	439000	421000	406000	351000	336000	384000	C20827	ko00280,ko01100
pme3096	118	74	119.022	C3H5NO4	[M-H]-	Aminomalonic acid	Organic acids	Organic acids	1068-84-4	1	1830000	1950000	2200000	1100000	1210000	1040000	479000	333000	443000	701000	809000	692000	C00872	--
mws0671	120.07	74.1	119.058	C4H9NO3	[M+H]+	L-Homoserine	Amino acids and derivatives	Amino acids and derivatives	672-15-1	1	4140000	4110000	4180000	1280000	1050000	1150000	1800000	1720000	1700000	2380000	2240000	2190000	C00263	ko00260,ko00270,ko00300,ko00920,ko01100,ko01110,ko01230
mws0230	120.07	74	119.058	C4H9NO3	[M+H]+	L-Threonine	Amino acids and derivatives	Amino acids and derivatives	72-19-5	3	4340000	4640000	4530000	1590000	1510000	1540000	2540000	2400000	2660000	2630000	2630000	2610000	C00188	ko00260,ko00261,ko00290,ko00470,ko00860,ko00970,ko01100,ko01110,ko01230,ko02010
pmp001287	120.08	103.05	119.073	C8H9N	[M+H]+	N-Benzylmethylene isomethylamine	Alkaloids	Alkaloids	-	1	8970000	9450000	9280000	19800000	20800000	20300000	15900000	15700000	15800000	12400000	12000000	12300000	--	--
MWS4305	119.04	59.01	120.042	C4H8O4	[M-H]-	Erythrose	Others	Saccharides and Alcohols	583-50-6	3	5640000	5650000	6080000	7290000	6990000	4870000	10600000	12000000	12000000	7960000	11600000	13100000	C01796	--
pma0134	121.04	93.06	120.042	C4H8O4	[M+H]+	D-(-)-Threose	Others	Saccharides and Alcohols	95-43-2	3	14700	20500	12600	34200	39300	34200	45600	36800	43200	20700	20900	11100	C06463	--
pmb0069	122	105	121.053	C7H7NO	[M+H]+	Benzamide	Phenolic acids	Phenolic acids	55-21-0	3	875000	937000	886000	121000	120000	120000	185000	161000	165000	354000	361000	382000	C09815	--
mws0491	122.1	105	121.089	C8H11N	[M+H]+	Phenethylamine	Alkaloids	Alkaloids	64-04-0	2	3430000	3440000	3510000	492000	485000	509000	700000	642000	657000	1430000	1430000	1450000	C05332	ko00360,ko01100
mws0628	121.03	92	122.037	C7H6O2	[M-H]-	4-Hydroxybenzaldehyde	Phenolic acids	Phenolic acids	123-08-0	1	957000	949000	872000	942000	937000	924000	2480000	2340000	2330000	994000	910000	922000	C00633	ko01100
mws0133	123.06	80.05	122.048	C6H6N2O	[M+H]+	Nicotinamide	Others	Vitamin	98-92-0	1	6080000	6350000	6280000	3550000	3570000	3800000	4560000	4360000	3820000	3060000	3210000	3160000	C00153	ko00760,ko01100,ko01240
pme2134	121	59	122.058	C4H10O4	[M-H]-	D-Threitol	Others	Saccharides and Alcohols	2418-52-2	3	1430000	1220000	1420000	1410000	1720000	1130000	1860000	1990000	1980000	2320000	2370000	2220000	C16884	--
Lmbp000668	124.04	78.03	123.032	C6H5NO2	[M+H]+	Isonicotinic acid*	Others	Vitamin	55-22-1	2	961000	1150000	1030000	1390000	1440000	1210000	1130000	1170000	1140000	1150000	1080000	1290000	C07446	--
pme1216	122.03	78	123.032	C6H5NO2	[M-H]-	2-Picolinic acid	Organic acids	Organic acids	98-98-6	3	731000	737000	674000	891000	752000	898000	828000	938000	753000	548000	620000	639000	C10164	ko00380,ko01100
pme0490	124.04	78	123.032	C6H5NO2	[M+H]+	Nicotinic acid (Vitamin B3)*	Others	Vitamin	59-67-6	2	825000	1010000	941000	1340000	1250000	1090000	1020000	986000	955000	974000	930000	1220000	C00253	ko00760,ko00960,ko01100,ko01110,ko01240
Lmyp003371	125.06	110.04	124.052	C7H8O2	[M+H]+	3,5-Dihydroxytoluene	Phenolic acids	Phenolic acids	504-15-4	3	82000	83300	84300	94700	84300	105000	57000	51000	58400	74200	68900	67200	C00727	--
pmb0302	126.1	96	125.024	C2H8NO3P	[M+H]+	2-Aminoethylphosphonic Acid	Lipids	Glycerol ester	2041-14-7	3	149000	105000	133000	23600	22600	21000	9	9	9	43300	36100	27400	C03557	ko00440,ko01100,ko02010
mws0572	126.07	109	125.059	C5H7N3O	[M+H]+	5-Methylcytosine	Nucleotides and derivatives	Nucleotides and derivatives	554-01-8	2	9	9	9	9	9	9	75000	76400	84700	26400	27000	29800	C02376	ko00240,ko01100
MWSslk042	126.05	80.01	125.13	C6H7NO2	[M+H]+	N-Ethylmaleimide (NEM)	Amino acids and derivatives	Amino acids and derivatives	128-53-0	3	43700	28000	36200	985000	972000	1040000	963000	998000	1030000	563000	527000	545000	C02441	--
NK10264324	127.04	81.03	126.032	C6H6O3	[M+H]+	1,3,5-Benzenetriol	Phenolic acids	Phenolic acids	108-73-6	3	181000	190000	147000	347000	414000	428000	278000	284000	295000	242000	185000	172000	C02183	ko01100
pmb0812	127.1	81.2	126.043	C5H6N2O2	[M+H]+	Imidazole-4-acetate	Alkaloids	Alkaloids	645-65-8	3	498000	418000	375000	9	9	9	407000	397000	386000	251000	283000	244000	C02835	ko00340,ko01100
mws0251	127.05	110	126.043	C5H6N2O2	[M+H]+	Thymine	Nucleotides and derivatives	Nucleotides and derivatives	65-71-4	3	9	9	9	70400	93200	84200	265000	230000	177000	86900	78200	74400	C00178	ko00240,ko01100,ko01232
MWSmce448	127.05	81.04	126.11	C5H6N2O2	[M+H]+	Imidazol-1-yl-acetic acid	Organic acids	Organic acids	22884-10-2	3	752000	842000	653000	216000	145000	158000	131000	134000	179000	286000	256000	252000	--	--
MWSmce706	129.07	56.05	128.13	C5H8N2O2	[M+H]+	Cyclo(Ala-Gly)	Amino acids and derivatives	Amino acids and derivatives	4526-77-6	3	174000	174000	209000	263000	230000	295000	94100	118000	95100	190000	186000	224000	--	--
mws0263	128.04	82.03	129.043	C5H7NO3	[M-H]-	5-Oxo-L-Proline	Amino acids and derivatives	Amino acids and derivatives	98-79-3	1	30100	33800	55300	1170000	925000	1160000	734000	857000	749000	589000	420000	387000	C01879	ko00480,ko01100
ML10181668	130.09	84.08	129.079	C6H11NO2	[M+H]+	Cycloleucine	Amino acids and derivatives	Amino acids and derivatives	52-52-8	1	1330000	1390000	1250000	6030000	5400000	5240000	3580000	3400000	3460000	3740000	3360000	3690000	C03969	--
Rfmb319	130.09	84.08	129.079	C6H11NO2	[M+H]+	Pipecolic acid	Organic acids	Organic acids	4043-87-2	1	17300000	14700000	20500000	35100000	29900000	30700000	28900000	27600000	25800000	33600000	31200000	35400000	C00408	ko00310,ko00960,ko01100,ko01110
Zmdp000376	130.09	84.08	129.09	C5H11N3O	[M+H]+	4-Guanidinobutanal	Others	Others	-	1	1160000	1150000	1300000	5240000	4420000	4170000	2870000	2710000	2880000	3300000	3620000	2790000	--	--
Zmgn000217	129.02	85.03	130.027	C5H6O4	[M-H]-	Methylenesuccinic acid	Organic acids	Organic acids	97-65-4	1	9	9	9	97700	88400	74500	483000	460000	399000	232000	184000	179000	C00490	ko00660,ko01100
mws0425	129.02	85	130.027	C5H6O4	[M-H]-	Citraconic acid	Organic acids	Organic acids	498-23-7	3	105000	80800	72800	227000	198000	239000	20300	63100	87000	144000	103000	98500	C02226	ko00290,ko00660,ko01100,ko01210
pme2693	131.12	114.09	130.111	C6H14N2O	[M+H]+	N-Acetylputrescine	Alkaloids	Alkaloids	18233-70-0	2	91800	69200	86400	43000	57300	24600	80500	54800	62200	49100	42300	41700	C02714	ko00330,ko01100
pmb0501	131.13	114.1	130.122	C5H14N4	[M+H]+	Agmatine	Alkaloids	Alkaloids	306-60-5	1	75200	83800	93400	33200	26400	28600	51800	54800	68600	44600	37900	46600	C00179	ko00330,ko00999,ko01100,ko01110
MWS2413	130.05	58.03	131.058	C5H9NO3	[M-H]-	N-acetyl-beta-alanine	Amino acids and derivatives	Amino acids and derivatives	3025-95-4	3	39200	58000	42400	25300	29600	21700	61400	88900	62400	42400	42500	59300	C01073	ko00410
pmf0470	132.07	73	131.058	C5H9NO3	[M+H]+	cis-4-Hydroxy-D-proline	Amino acids and derivatives	Amino acids and derivatives	2584-71-6	3	9	9	9	9	9	9	518000	531000	642000	900000	978000	846000	C03440	ko00470,ko01100
mws0216	132.07	86	131.058	C5H9NO3	[M+H]+	Trans-4-Hydroxy-L-proline	Amino acids and derivatives	Amino acids and derivatives	51-35-4	2	86000000	72800000	76100000	83500000	85000000	87300000	71600000	70200000	71000000	73100000	68900000	74500000	C01157	ko00330,ko00470,ko01100,ko02010
Zmpn000638	130.05	88.04	131.069	C4H9N3O2	[M-H]-	3-Guanidinopropionic acid	Organic acids	Organic acids	353-09-3	3	451000	515000	448000	187000	194000	214000	420000	446000	399000	279000	270000	292000	C03065	--
ML10197929	130.09	88.04	131.069	C4H9N3O2	[M-H]-	Creatine	Organic acids	Organic acids	57-00-1	2	9	9	9	188000	152000	159000	533000	663000	580000	269000	174000	253000	C00300	ko00260,ko00330,ko01100
mws0258	132.1	86	131.095	C6H13NO2	[M+H]+	L-Isoleucine*	Amino acids and derivatives	Amino acids and derivatives	73-32-5	1	4280000	4890000	4420000	6050000	5340000	5570000	3140000	2900000	3080000	2950000	3150000	3600000	C00407	ko00280,ko00290,ko00460,ko00960,ko00966,ko00970,ko01100,ko01110,ko01210,ko01230,ko02010
pme0274	132.1	69	131.095	C6H13NO2	[M+H]+	6-Aminocaproic acid	Organic acids	Organic acids	60-32-2	1	2850000	2570000	2790000	3050000	2860000	2730000	1720000	1760000	1740000	1850000	1780000	2030000	C02378	ko01100
mws1587	132.1	86	131.095	C6H13NO2	[M+H]+	L-Norleucine*	Amino acids and derivatives	Amino acids and derivatives	327-57-1	1	7370000	8070000	7170000	8020000	7170000	7650000	5770000	5430000	5740000	5080000	5100000	5960000	C01933	--
pme2679	132	86	131.095	C6H13NO2	[M+H]+	L-Allo-isoleucine*	Amino acids and derivatives	Amino acids and derivatives	1509-34-8	1	861000	925000	1060000	1210000	983000	1030000	688000	674000	603000	811000	668000	815000	C21096	--
mws0227	132.1	86.2	131.095	C6H13NO2	[M+H]+	L-Leucine*	Amino acids and derivatives	Amino acids and derivatives	61-90-5	1	4230000	4710000	4250000	6710000	4990000	5210000	2920000	2910000	3080000	3110000	3300000	4540000	C00123	ko00280,ko00290,ko00966,ko00970,ko01100,ko01110,ko01210,ko01230,ko02010
Lmmn000806	131.03	87.05	132.042	C5H8O4	[M-H]-	Dimethylmalonic acid	Organic acids	Organic acids	595-46-0	3	162000	141000	143000	183000	195000	183000	466000	479000	472000	194000	201000	188000	--	--
pme3034	131.03	69.03	132.042	C5H8O4	[M-H]-	Ethylmalonic acid	Organic acids	Organic acids	601-75-2	3	219000	203000	200000	85600	68100	83300	67800	54000	63700	103000	94300	104000	--	--
pme0243	131.03	87.05	132.042	C5H8O4	[M-H]-	Glutaric acid	Organic acids	Organic acids	110-94-1	3	6520000	6030000	6080000	2520000	2380000	2370000	1650000	1790000	1710000	3020000	2940000	3040000	C00489	ko00071,ko00310,ko01100
mws0473	131.03	87.05	132.042	C5H8O4	[M-H]-	2-Methylsuccinic acid	Organic acids	Organic acids	498-21-5	1	1310000	1240000	1380000	1490000	1590000	1540000	4230000	4050000	3960000	1630000	1600000	1580000	--	--
Lmbn001288	131.03	87.04	132.042	C5H8O4	[M-H]-	2-Hydroxy-2-methyl-3-oxobutanoic acid	Organic acids	Organic acids	71698-08-3	3	148000	159000	147000	195000	163000	165000	445000	509000	478000	209000	168000	197000	C06010	ko00290,ko00650,ko00660,ko00770,ko01100,ko01110,ko01210,ko01230
Lmmn002164	131.03	87.05	132.042	C5H8O4	[M-H]-	Monomethyl succinate	Organic acids	Organic acids	3878-55-5	3	137000	128000	126000	182000	193000	165000	494000	489000	484000	200000	169000	206000	--	--
Lmgn000160	131.05	70.03	132.053	C4H8N2O3	[M-H]-	3-Ureidopropionic Acid	Organic acids	Organic acids	462-88-4	2	47600	74400	58300	76300	51600	90900	98000	72500	89600	98400	92900	87000	C02642	ko00240,ko00410,ko00770,ko01100
mws0972	131.07	85.07	132.079	C6H12O3	[M-H]-	6-Hydroxyhexanoic acid	Organic acids	Organic acids	1191-25-9	2	171000	174000	142000	65100	50000	59700	125000	120000	125000	78500	68000	70400	C06103	--
mws0341	131.07	85	132.079	C6H12O3	[M-H]-	2-Hydroxyisocaproic acid	Organic acids	Organic acids	20312-37-2	1	459000	302000	462000	10100000	10300000	10200000	2890000	2770000	2570000	2510000	2420000	2360000	C03264	--
pme2527	133	116	132.09	C5H12N2O2	[M+H]+	L-Ornithine	Amino acids and derivatives	Amino acids and derivatives	70-26-8	1	108000	117000	107000	101000	96700	111000	90700	85400	98800	85800	94900	112000	C00077	ko00220,ko00330,ko00470,ko00480,ko01100,ko01110,ko01210,ko01230,ko02010
MWS1882	132.03	88.04	133.038	C4H7NO4	[M-H]-	Iminodiacetic acid	Organic acids	Organic acids	142-73-4	1	361000	349000	382000	1350000	1260000	1200000	10300000	9850000	10200000	4760000	4860000	4560000	C19911	--
mws0219	132.03	88	133.038	C4H7NO4	[M-H]-	L-Aspartic Acid	Amino acids and derivatives	Amino acids and derivatives	56-84-8	1	88900	77800	56400	363000	325000	317000	2000000	1940000	1750000	994000	1010000	1060000	C00049	ko00220,ko00250,ko00260,ko00261,ko00270,ko00300,ko00340,ko00410,ko00460,ko00470,ko00710,ko00760,ko00770,ko00970,ko00999,ko01100,ko01110,ko01200,ko01210,ko01230,ko01240,ko02010
Zmsp000306	134.08	68.05	133.072	C5H11NO3	[M+H]+	1,4-dideoxy-1,4-imino-D-arabinitol	Alkaloids	Pyrrole alkaloids	-	1	3890000	3690000	3860000	344000	374000	426000	1980000	2000000	1820000	1670000	1590000	1560000	--	--
mws0275	133.01	71.01	134.022	C4H6O5	[M-H]-	L-Malic acid	Organic acids	Organic acids	97-67-6	1	377000	412000	439000	867000	927000	766000	466000	378000	855000	859000	755000	734000	C00149	ko00020,ko00620,ko00630,ko00710,ko01100,ko01110,ko01200
Lmbn000198	133.01	71.01	134.022	C4H6O5	[M-H]-	3-Dehydro-L-Threonic Acid	Others	Saccharides and Alcohols	-	1	426000	395000	419000	1020000	942000	749000	372000	450000	540000	737000	753000	813000	C03064	ko00053,ko01100
Zmgn000503	133.05	71.01	134.058	C5H10O4	[M-H]-	2,3-Dihydroxy-3-Methylbutanoic Acid	Organic acids	Organic acids	1756-18-9	1	11400000	12000000	11200000	38800000	42800000	39900000	30100000	33800000	31500000	33900000	35900000	34500000	C04039	--
Zmdp000972	136.04	91.05	135.035	C4H9NO2S	[M+H]+	S-Methyl-L-cysteine	Amino acids and derivatives	Amino acids and derivatives	1187-84-4	2	728000	847000	835000	897000	842000	880000	999000	909000	862000	670000	675000	739000	C22040	ko02010
pmb0374	136.06	118.9	135.054	C5H5N5	[M+H]+	2-Aminopurine	Nucleotides and derivatives	Nucleotides and derivatives	452-06-2	1	1180000	1140000	1060000	740000	682000	876000	641000	845000	812000	618000	710000	629000	--	--
pme0040	136.06	119	135.054	C5H5N5	[M+H]+	Adenine	Nucleotides and derivatives	Nucleotides and derivatives	73-24-5	1	69400000	71800000	66400000	30500000	29000000	28100000	39900000	39000000	41100000	30300000	31200000	30200000	C00147	ko00230,ko00908,ko01100,ko01110,ko01232
HJKP000649	136.07	91.05	135.068	C8H9NO	[M+H]+	N-benzylformamide	Alkaloids	Alkaloids	6343-54-0	2	737000	924000	824000	921000	805000	828000	952000	962000	905000	628000	666000	815000	C15561	--
mws0889	135.03	75.01	136.037	C4H8O5	[M-H]-	D-Threonic Acid	Others	Saccharides and Alcohols	-	1	3610000	3170000	3450000	1990000	1900000	2040000	1150000	1120000	1310000	1800000	2200000	2000000	C21649	--
pme0033	137.05	119	136.039	C5H4N4O	[M+H]+	Hypoxanthine	Nucleotides and derivatives	Nucleotides and derivatives	68-94-0	3	342000	311000	297000	248000	195000	222000	372000	345000	362000	189000	228000	256000	C00262	ko00230,ko01100,ko01232
pme1173	137.05	110	136.039	C5H4N4O	[M+H]+	Allopurinol	Nucleotides and derivatives	Nucleotides and derivatives	315-30-0	1	192000	249000	170000	219000	169000	160000	316000	264000	279000	169000	189000	206000	--	--
MWS1848	135.05	92.03	136.052	C8H8O2	[M-H]-	Phenyl acetate	Phenolic acids	Phenolic acids	122-79-2	3	128000	102000	110000	425000	382000	394000	816000	842000	832000	306000	314000	268000	C00548	--
MWSmce466	135.05	92.03	136.15	C8H8O2	[M-H]-	4-Hydroxyacetophenone	Phenolic acids	Phenolic acids	99-93-4	3	142000	107000	97900	334000	362000	374000	770000	793000	822000	288000	269000	277000	--	--
mws1336	138.06	120	137.048	C7H7NO2	[M+H]+	4-Aminobenzoic Acid	Phenolic acids	Phenolic acids	150-13-0	1	24900	35700	23400	76600	91300	84100	954000	879000	948000	356000	370000	397000	C00568	ko00790,ko01100,ko01240
Lmqp002784	138.06	77.04	137.048	C7H7NO2	[M+H]+	Salicylamide	Alkaloids	Phenolamine	65-45-2	1	72300	59700	57700	171000	181000	190000	1940000	1850000	1920000	731000	805000	781000	--	--
pme2268	138.05	94.07	137.048	C7H7NO2	[M+H]+	Trigonelline	Alkaloids	Pyridine alkaloids	535-83-1	1	23800000	23900000	22500000	23500000	22400000	20200000	34500000	33200000	34600000	26700000	25100000	25800000	C01004	ko00960
pme1738	138.08	95	137.071	C7H9N2O	[M+H]+	3-Carbamyl-1-methylpyridinium(1-Methylnicotinamide)	Alkaloids	Pyridine alkaloids	1005-24-9	3	15200	23000	15500	14600	15300	9610	17200	38500	26600	17000	30600	15100	C02918	ko00760,ko01100
pme1002	138.09	103	137.084	C8H11NO	[M+H]+	L-Tyramine	Amino acids and derivatives	Amino acids and derivatives	51-67-2	2	57300	68700	65800	44600	37900	42100	368000	290000	361000	100000	111000	103000	C00483	ko00350,ko00950,ko01100,ko01110,ko01240
pma0948	138.09	121.1	137.084	C8H11NO	[M+H]+	Phenylethanolamine	Alkaloids	Alkaloids	7568-93-6	3	182000	197000	175000	78600	65700	80600	241000	181000	210000	124000	122000	96600	C02735	--
Lmbn001981	137.02	93.03	138.032	C7H6O3	[M-H]-	2,5-Dihydroxybenzaldehyde	Phenolic acids	Phenolic acids	1194-98-5	2	7480000	7890000	7750000	2860000	2850000	2850000	22800000	22500000	22000000	8210000	7960000	7800000	C05585	ko00350,ko01100
Hmgn001653	137.02	93.04	138.032	C7H6O3	[M-H]-	Protocatechualdehyde	Phenolic acids	Phenolic acids	139-85-5	1	8070000	8050000	7470000	3050000	2950000	2890000	22300000	22100000	22400000	7950000	8130000	7490000	C16700	ko00950
Lmgn001670	137.03	93.04	138.032	C7H6O3	[M-H]-	Salicylic acid	Phenolic acids	Phenolic acids	69-72-7	1	7700000	7980000	7710000	3010000	2960000	2890000	22500000	22800000	22600000	7820000	7760000	7790000	C00805	ko00996,ko01100,ko01110,ko04075
mws0749	137.02	93	138.032	C7H6O3	[M-H]-	4-Hydroxybenzoic Acid	Phenolic acids	Phenolic acids	99-96-7	3	10300000	10600000	10300000	4140000	4070000	4160000	29800000	30900000	29000000	10900000	11300000	9960000	C00156	ko00130,ko00790,ko01100,ko01110,ko01240
pme2828	140	99	139.027	C6H5NO3	[M+H]+	4-Nitrophenol	Phenolic acids	Phenolic acids	100-02-7	3	603000	447000	543000	1600000	1990000	2040000	1440000	1350000	1440000	1130000	906000	879000	C00870	--
MWSmce585	104.07	59.01	139.58	C4H10ClNO2	[M+H]+	Methyl 3-aminopropanoate (hydrochloride)	Amino acids and derivatives	Amino acids and derivatives	3196-73-4	3	3680000	4030000	3940000	2550000	2780000	2590000	8410000	8030000	7460000	4710000	4360000	4950000	--	--
mws0704	140.01	78.96	141.019	C2H8NO4P	[M-H]-	O-Phosphorylethanolamine	Alkaloids	Alkaloids	1071-23-4	2	270000	329000	278000	19800	16300	16300	39600	43400	25000	87100	77000	66100	C00346	ko00563,ko00564,ko00600,ko01100
pma2987	142.1	124.09	141.09	C6H11N3O	[M+H]+	Histidinol	Alkaloids	Alkaloids	501-28-0	3	13600000	12300000	12800000	16400000	19200000	18100000	21700000	20300000	22400000	16800000	16000000	15100000	C00860	ko00340,ko01100,ko01110,ko01230
pme3207	141.02	59	142.027	C6H6O4	[M-H]-	Muconic acid	Organic acids	Organic acids	1119-72-8	2	1010000	510000	721000	207000	192000	172000	56500	51100	57300	445000	419000	412000	C02480	ko01100
pmb0764	144.05	113.2	143.04	C6H9NOS	[M+H]+	4-Methyl-5-thiazoleethanol	Others	Others	137-00-8	1	58800	73500	53900	66700	66300	72700	270000	282000	296000	116000	132000	131000	C04294	ko00730,ko01100,ko01240
Hmsp000364	144.1	98.09	143.095	C7H13NO2	[M+H]+	L-Cyclopentylglycine	Amino acids and derivatives	Amino acids and derivatives	2521-84-8	3	185000	181000	148000	295000	296000	243000	363000	331000	366000	250000	277000	299000	--	--
Rfmb320	144.1	84.08	143.095	C7H13NO2	[M+H]+	1-Methylpiperidine-2-carboxylic acid	Organic acids	Organic acids	7730-87-2	3	738000	743000	795000	3120000	3340000	2740000	2630000	2150000	2290000	2260000	2230000	1690000	--	--
MWS4414	145.05	57.03	144.042	C6H8O4	[M+H]+	trans-2-Butene-1,4-dicarboxylic Acid	Organic acids	Organic acids	4436-74-2	3	9	9	9	207000	213000	217000	295000	303000	300000	123000	134000	126000	--	--
Rfmb318	144.1	84.08	144.092	C7H14NO2+	[M]+	D-Proline betaine	Amino acids and derivatives	Amino acids and derivatives	1195-94-4	3	445000	330000	380000	1540000	1490000	1430000	1040000	1150000	1260000	927000	765000	832000	C21514	--
MWS3020	145.13	86.1	144.126	C7H16N2O	[M+H]+	N-Acetylcadaverine	Alkaloids	Alkaloids	32343-73-0	3	171000	204000	178000	236000	312000	293000	312000	347000	325000	240000	236000	222000	--	--
mws0103	146.06	91	145.053	C9H7NO	[M+H]+	Indole-3-carboxaldehyde	Alkaloids	Plumerane	487-89-8	2	690000	658000	677000	318000	291000	290000	240000	274000	255000	303000	303000	312000	C08493	--
pme0295	146.08	86	145.074	C6H11NO3	[M+H]+	4-Acetamidobutyric acid	Organic acids	Organic acids	3025-96-5	3	5830000	5710000	6520000	7090000	7190000	6870000	10700000	9390000	7700000	4770000	5290000	5540000	C02946	ko00330,ko01100
Lmqp000427	146.08	82.07	145.074	C6H11NO3	[M+H]+	N-Methyl-Trans-4-Hydroxy-L-Proline	Amino acids and derivatives	Amino acids and derivatives	4252-82-8	3	305000	373000	288000	92600	77300	99700	116000	82500	127000	186000	166000	142000	--	--
pme3351	144.1	126	145.074	C6H11NO3	[M-H]-	Allysine(6-Oxo DL-Norleucine)	Amino acids and derivatives	Amino acids and derivatives	1962-83-0	3	54100	36600	38100	18100	38800	59500	114000	145000	119000	72200	44200	76600	C04076	ko00300,ko00310,ko00960,ko01100,ko01110,ko01230
mws0567	146.09	87	145.085	C5H11N3O2	[M+H]+	4-Guanidinobutyric acid	Organic acids	Organic acids	463-00-3	1	1870000	1860000	1980000	991000	924000	886000	3580000	4010000	3730000	3320000	3180000	3490000	C01035	ko00330,ko01100
mws0017	146.17	72.2	145.158	C7H19N3	[M+H]+	Spermidine	Alkaloids	Alkaloids	124-20-9	1	63700	80800	78900	43700	71500	86000	27100	44700	16100	46400	56200	48500	C00315	ko00330,ko00410,ko00480,ko00940,ko01100,ko02010
Lmgn000224	145.01	57.03	146.022	C5H6O5	[M-H]-	2-Methyl-3-oxosuccinic acid	Organic acids	Organic acids	-	3	9	9	9	16600	15300	14500	36000	23900	17500	20300	10100	18100	C06030	ko00660
pme2380	145.01	101	146.022	C5H6O5	[M-H]-	α-Ketoglutaric acid	Organic acids	Organic acids	328-50-7	3	263000	232000	265000	171000	148000	150000	131000	137000	117000	196000	201000	216000	C00026	ko00020,ko00040,ko00053,ko00220,ko00250,ko00300,ko00310,ko00340,ko00430,ko00470,ko00630,ko00650,ko00660,ko00785,ko01100,ko01110,ko01200,ko01210,ko01230,ko01240
MWS5136	145.05	101.06	146.058	C6H10O4	[M-H]-	Mono-Methyl Glutarate	Organic acids	Organic acids	1501-27-5	3	85200	79500	93500	9	9	9	60700	62900	58100	39200	28200	36500	--	--
mws0208	145.05	101	146.058	C6H10O4	[M-H]-	Adipic Acid	Organic acids	Organic acids	124-04-9	2	1590000	1540000	1620000	684000	766000	743000	1130000	1170000	1250000	825000	819000	597000	C06104	ko01100
mws0924	145.05	101	146.058	C6H10O4	[M-H]-	2-Methylglutaric acid	Organic acids	Organic acids	617-62-9	2	1670000	1570000	1530000	818000	836000	754000	1070000	1180000	1120000	871000	576000	655000	--	--
Wmzn000227	145.06	109.04	146.058	C6H10O4	[M-H]-	2,2-Dimethylsuccinic acid	Organic acids	Organic acids	597-43-3	1	57500	46000	44300	205000	219000	171000	147000	161000	156000	207000	235000	230000	--	--
Lmbn001676	145.05	101.06	146.058	C6H10O4	[M-H]-	3-Hydroxy-3-Methyl-2-Oxopentanoic Acid	Organic acids	Organic acids	-	3	92000	97300	83700	24400	25500	29200	57800	69700	48300	41200	42700	43200	C14463	ko00290,ko01110,ko01210
Lmbn001609	145.05	83.05	146.058	C6H10O4	[M-H]-	2-Acetyl-2-Hydroxybutanoic Acid	Organic acids	Organic acids	-	3	251000	315000	278000	145000	130000	143000	201000	210000	198000	144000	164000	166000	C06006	ko00290,ko01100,ko01110,ko01210,ko01230
pme0193	147.08	84	146.069	C5H10N2O3	[M+H]+	L-Glutamine	Amino acids and derivatives	Amino acids and derivatives	56-85-9	1	87000	91100	112000	198000	158000	155000	40300	44400	72900	270000	249000	250000	C00064	ko00220,ko00230,ko00240,ko00250,ko00470,ko00630,ko00750,ko00910,ko00970,ko01100,ko01230,ko01232,ko01240,ko02010
pme3146	145.06	102	146.069	C5H10N2O3	[M-H]-	β-Ureidoisobutyric acid	Organic acids	Organic acids	2905-86-4	3	217000	257000	241000	32200	21400	34900	9	9	9	20400	21900	23600	C05100	--
pme0026	147.11	84	146.106	C6H14N2O2	[M+H]+	L-Lysine	Amino acids and derivatives	Amino acids and derivatives	56-87-1	1	67100	65000	63000	10400	17300	17700	72800	51700	75800	39100	48900	40200	C00047	ko00300,ko00310,ko00470,ko00780,ko00960,ko00970,ko01100,ko01110,ko01210,ko01230,ko02010
mws1050	148.06	88	147.053	C5H9NO4	[M+H]+	O-Acetylserine	Amino acids and derivatives	Amino acids and derivatives	5147-00-2	2	1060000	1170000	1020000	553000	531000	453000	3710000	3950000	4030000	2750000	2790000	2550000	C00979	ko00270,ko00908,ko00920,ko01100,ko01110,ko01200,ko01230,ko04122
pme0014	148.06	84	147.053	C5H9NO4	[M+H]+	L-Glutamic acid	Amino acids and derivatives	Amino acids and derivatives	56-86-0	1	4970000	6390000	5520000	17900000	19400000	20600000	7600000	9430000	7830000	16400000	12100000	14400000	C00025	ko00220,ko00250,ko00330,ko00332,ko00340,ko00430,ko00470,ko00480,ko00524,ko00630,ko00650,ko00660,ko00860,ko00910,ko00970,ko01100,ko01110,ko01200,ko01210,ko01230,ko01240,ko02010
Zmzn000113	146.05	102.06	147.053	C5H9NO4	[M-H]-	L-threo-3-Methylaspartate	Amino acids and derivatives	Amino acids and derivatives	6061-13-8	3	48600	55200	46700	94600	115000	91000	63400	61800	46400	123000	97700	120000	C03618	ko00630,ko00660,ko01100,ko01200
MWSmce608	148.1	74.02	147.17	C6H13NO3	[M+H]+	4-Hydroxyisoleucine	Amino acids and derivatives	Amino acids and derivatives	781658-23-9	3	116000	130000	107000	245000	248000	257000	371000	298000	277000	324000	390000	373000	--	--
Zmyn000247	147.03	57.03	148.037	C5H8O5	[M-H]-	2-Hydroxyglutaric Acid	Organic acids	Organic acids	13095-48-2	1	166000	125000	143000	899000	1010000	914000	1160000	1380000	1210000	669000	525000	523000	C03196	ko00310,ko01100
pmb2826	147.03	87.1	148.037	C5H8O5	[M-H]-	L-Citramalic acid*	Organic acids	Organic acids	-	1	9	9	9	1360000	1230000	1170000	650000	653000	642000	565000	559000	517000	C02614	ko00660,ko01100
Zmyn000230	147.03	57.03	148.037	C5H8O5	[M-H]-	2-Dehydro-3-deoxy-L-arabinonate	Others	Saccharides and Alcohols	-	1	186000	171000	123000	916000	861000	921000	1160000	1330000	1180000	756000	599000	540000	C00684	ko00053,ko01100
Lmbn000216	147.03	57.03	148.037	C5H8O5	[M-H]-	3-Methylmalic acid*	Organic acids	Organic acids	152204-30-3	1	197000	126000	155000	948000	915000	863000	1290000	1340000	1310000	737000	556000	565000	C06032	ko00290,ko00660,ko01100,ko01210,ko01230
mws1024	147.05	129	148.052	C9H8O2	[M-H]-	p-Coumaraldehyde	Phenolic acids	Phenolic acids	2538-87-6	3	17900	15500	17000	122000	115000	138000	34600	24900	21700	26500	31400	26100	C05608	ko00940,ko01100,ko01110
mws2213	147.05	77.01	148.052	C9H8O2	[M-H]-	cinnamic acid	Phenolic acids	Phenolic acids	140-10-3	2	101000	102000	103000	222000	175000	180000	7610	6790	7900	66500	65200	64800	C00423	ko00130,ko00360,ko00940,ko00996,ko00999,ko01100,ko01110
Lmbn001034	147.07	85.03	148.074	C6H12O4	[M-H]-	2,3-Dihydroxy-3-methylpentanoic acid	Organic acids	Organic acids	562-43-6	2	9	9	9	79200	74800	75000	236000	248000	230000	87800	100000	85900	C06007	ko00290,ko01100,ko01110,ko01210,ko01230
MWSmce439	147.05	119.05	148.16	C9H8O2	[M-H]-	Dihydrocoumarin	Lignans and Coumarins	Coumarins	119-84-6	3	21000	14100	10200	87400	88600	92600	24600	25900	23600	28600	18900	27800	C02274	ko00999
Lmgp000796	150.06	61.01	149.048	C8H7NO2	[M+H]+	4-Hydroxymandelonitrile	Alkaloids	Phenolamine	13093-65-7	1	1010000	1420000	1110000	3790000	2780000	2850000	5080000	5220000	5030000	2430000	2420000	2850000	C00650	--
pme1210	150.06	61	149.051	C5H11NO2S	[M+H]+	L-Methionine	Amino acids and derivatives	Amino acids and derivatives	63-68-3	1	696000	999000	867000	2920000	1980000	2300000	4100000	3980000	4120000	1690000	1510000	2010000	C00073	ko00270,ko00470,ko00966,ko00970,ko00999,ko01100,ko01110,ko01210,ko01230,ko01240
mws0847	150.08	133	149.07	C6H7N5	[M+H]+	1-Methyladenine	Nucleotides and derivatives	Nucleotides and derivatives	5142-22-3	2	20600	21700	22500	47400	55200	49900	68500	77100	56900	38000	45600	69400	C02216	--
mws0262	149.01	87	150.016	C4H6O6	[M-H]-	L-Tartaric acid	Organic acids	Organic acids	87-69-4	3	9	9	9	9	9	9	125000	118000	128000	70400	79900	79200	C00898	ko00630,ko01100
mws1499	149.05	59.01	150.053	C5H10O5	[M-H]-	D-Arabinose*	Others	Saccharides and Alcohols	10323-20-3	1	209000	181000	140000	294000	315000	325000	708000	645000	834000	303000	464000	457000	C00216	ko00040,ko00053,ko00520,ko01100,ko01250
Zmgn000173	149.05	75.01	150.053	C5H10O5	[M-H]-	D-Ribose*	Others	Saccharides and Alcohols	50-69-1	1	107000	116000	170000	225000	195000	203000	1350000	1550000	1670000	344000	374000	340000	C00121	ko00030,ko01100,ko02010
mws0921	149.06	131	150.068	C9H10O2	[M-H]-	p-Coumaryl alcohol	Phenolic acids	Phenolic acids	-	1	108000	72000	85700	2790000	2420000	2850000	1100000	1040000	1010000	513000	513000	534000	C02646	ko00940,ko01100,ko01110
mws0008	149.06	105	150.068	C9H10O2	[M-H]-	Hydrocinnamic acid	Phenolic acids	Phenolic acids	501-52-0	1	9	9	9	9	9	9	9	9	9	1130000	1010000	1020000	C05629	ko00360,ko01100
MWS4533	149.06	105.07	150.068	C9H10O2	[M-H]-	(R)-(-)-2-Phenylpropionic Acid	Organic acids	Organic acids	7782-26-5	1	9	9	9	9	9	9	9	9	9	24200	24400	22300	--	--
pmf0420	149.06	74.9	150.068	C9H10O2	[M-H]-	Benzyl acetate	Organic acids	Organic acids	140-11-4	3	1170000	1160000	915000	1250000	1240000	1240000	934000	1020000	865000	462000	496000	489000	C15513	--
MWSmce682	149.05	59.01	150.13	C5H10O5	[M-H]-	DL-Xylose*	Others	Saccharides and Alcohols	25990-60-7	1	199000	173000	151000	294000	332000	334000	578000	824000	832000	415000	399000	449000	--	--
MWSmce283	149.07	92.03	150.17	C9H10O2	[M-H]-	Paroxypropione	Phenolic acids	Phenolic acids	70-70-2	3	8250	8560	6830	16600	18000	20900	101000	103000	98400	54400	45100	43800	C13342	--
Lmxn006423	150	122.01	151.009	C7H5NOS	[M-H]-	2(3H)-Benzothiazolone	Alkaloids	Alkaloids	934-34-9	3	28100	25900	28000	4070	5670	4220	12400	11900	12800	10300	11000	12700	--	--
pme0183	152.06	135	151.049	C5H5N5O	[M+H]+	Isoguanine*	Nucleotides and derivatives	Nucleotides and derivatives	3373-53-3	1	95800	83900	116000	68700	58300	62000	163000	142000	184000	111000	128000	106000	--	--
pme1109	152.06	135	151.049	C5H5N5O	[M+H]+	Guanine*	Nucleotides and derivatives	Nucleotides and derivatives	73-40-5	1	219000	220000	209000	375000	317000	355000	1350000	1050000	1210000	460000	445000	490000	C00242	ko00230,ko01100,ko01232
pme0256	151.03	151	152.033	C5H4N4O2	[M-H]-	Xanthine	Nucleotides and derivatives	Nucleotides and derivatives	69-89-6	1	260000	371000	348000	202000	195000	299000	644000	901000	569000	204000	205000	285000	C00385	ko00230,ko00232,ko01100,ko01110,ko01232
MWS2984	153.05	136.03	152.045	C4H4N6O	[M+H]+	8-Azaguanine	Nucleotides and derivatives	Nucleotides and derivatives	134-58-7	2	77900	82300	93300	77100	55800	59600	191000	179000	179000	97800	93500	145000	--	--
pme2362	151.04	107	152.047	C8H8O3	[M-H]-	Mandelic acid	Phenolic acids	Phenolic acids	90-64-2	3	54300	69400	57000	147000	130000	143000	247000	214000	198000	125000	104000	134000	C01984	--
Zmyn002323	151.04	107.05	152.047	C8H8O3	[M-H]-	2-Hydroxyphenylacetic acid	Organic acids	Organic acids	614-75-5	3	17600	23200	17500	45200	38500	36300	57500	43200	59000	24600	28000	37300	C05852	ko00360,ko01100
MWS1846	151.04	93.03	152.047	C8H8O3	[M-H]-	Phenoxyacetic acid	Phenolic acids	Phenolic acids	122-59-8	3	9	9	9	17200	43200	20700	31300	29800	30400	11700	10800	10500	C02181	--
mws0458	151.04	136	152.047	C8H8O3	[M-H]-	Vanillin	Phenolic acids	Phenolic acids	121-33-5	2	2950000	2950000	2760000	424000	404000	460000	634000	593000	589000	3030000	3040000	3000000	C00755	ko00996,ko01100,ko01110
mws0182	151.04	106.9	152.047	C8H8O3	[M-H]-	p-Hydroxyphenyl acetic acid	Phenolic acids	Phenolic acids	156-38-7	2	72700	80100	88800	9	9	9	223000	234000	210000	142000	143000	119000	C00642	ko00350,ko00360,ko01100
pma0675	153.05	135.04	152.047	C8H8O3	[M+H]+	o-Anisic acid	Phenolic acids	Phenolic acids	579-75-9	3	9	9	9	99600	85100	89900	22700	16300	13100	20400	16900	23300	--	--
MWS0687	153.07	108.04	152.059	C7H8N2O2	[M+H]+	1-Methyl-6-oxo-1,6-dihydropyridine-3-carboxamide	Alkaloids	Pyridine alkaloids	701-44-0	3	13800	22100	20600	13700	14700	14300	48800	45700	50200	30700	28400	24100	--	--
MWS1962	153.13	83.05	152.12	C10H16O	[M+H]+	cis-Citral	Organic acids	Organic acids	5392-40-5	3	174000	166000	165000	579000	511000	496000	869000	763000	749000	294000	278000	307000	C09847	ko01110
MWSmce183	151.04	77.04	152.15	C8H8O3	[M-H]-	D-(-)-Mandelic acid	Organic acids	Organic acids	611-71-2	3	20700	28700	25900	58800	62700	47600	93200	92800	106000	49400	40500	54900	--	--
MWSmce040	153.05	65.04	152.15	C8H8O3	[M+H]+	Isovanillin	Phenolic acids	Phenolic acids	621-59-0	3	447000	429000	480000	55200	55400	78200	67600	81600	78100	328000	407000	442000	--	--
ML10177402	152.03	108.05	153.043	C7H7NO3	[M-H]-	4-AminoSalicylic acid	Phenolic acids	Phenolic acids	65-49-6	3	21700	25400	14100	47600	33400	44400	73200	60100	56700	25800	26000	38700	C02518	--
mws0180	153.02	109.03	154.027	C7H6O4	[M-H]-	2,5-Dihydroxybenzoic Acid; Gentisic Acid*	Phenolic acids	Phenolic acids	490-79-9	2	194000	206000	187000	1030000	959000	1060000	344000	366000	335000	349000	323000	341000	C00628	ko00350,ko01100
mws0183	153.02	109.03	154.027	C7H6O4	[M-H]-	3,4-Dihydroxybenzoic Acid (Protocatechuic acid)*	Phenolic acids	Phenolic acids	99-50-3	2	393000	400000	387000	2160000	2180000	2260000	849000	769000	792000	693000	689000	736000	C00230	ko00400,ko01100,ko01110
mws0639	153.02	109.03	154.027	C7H6O4	[M-H]-	2,3-Dihydroxybenzoic Acid*	Phenolic acids	Phenolic acids	303-38-8	2	293000	382000	377000	1900000	2000000	2180000	694000	822000	651000	678000	656000	665000	C00196	ko01110
mws0885	153.02	109.03	154.027	C7H6O4	[M-H]-	2,4-Dihydroxybenzoic Acid*	Phenolic acids	Phenolic acids	89-86-1	2	111000	101000	102000	9	9	9	1800000	1800000	1620000	375000	316000	378000	--	--
MWSmce264	153.06	123.05	154.16	C8H10O3	[M-H]-	Hydroxytyrosol	Phenolic acids	Phenolic acids	10597-60-1	3	14400	8040	14000	22900	28300	22600	113000	131000	129000	40700	43600	37400	--	--
MWSslk102	155.01	119.04	154.56	C5H3ClN4	[M+H]+	6-Chloropurine	Nucleotides and derivatives	Nucleotides and derivatives	87-42-3	3	19400	20200	20900	21100	22700	16300	17000	13600	20300	16000	19100	20700	--	--
mws0254	156.08	110	155.069	C6H9N3O2	[M+H]+	L-Histidine	Amino acids and derivatives	Amino acids and derivatives	71-00-1	1	6570000	6050000	6190000	5090000	5100000	5570000	9740000	11000000	11200000	7330000	7250000	6650000	C00135	ko00340,ko00410,ko00470,ko00970,ko01100,ko01110,ko01230,ko02010
pme2165	155.01	111	156.017	C5H4N2O4	[M-H]-	Orotic acid	Others	Vitamin	65-86-1	3	214000	196000	228000	158000	147000	142000	133000	183000	149000	164000	160000	163000	C00295	ko00240,ko01100,ko01240
MWS0205	157.04	97	158.044	C4H6N4O3	[M-H]-	Allantoin	Organic acids	Organic acids	97-59-6	3	362000	421000	451000	330000	322000	188000	342000	361000	416000	222000	311000	393000	C01551	--
pmf0174	157.16	157.2	158.167	C10H22O	[M-H]-	1-Decanol*	Others	Saccharides and Alcohols	112-30-1	3	4890000	5120000	5850000	5690000	5490000	5410000	5130000	5420000	6240000	5110000	5140000	5160000	C01633	--
pmf0175	157.16	157.2	158.167	C10H22O	[M-H]-	2-Decanol*	Others	Saccharides and Alcohols	1120-06-5	3	5300000	5190000	5840000	6110000	5920000	6040000	4960000	5210000	6000000	5380000	5350000	5420000	--	--
Lmbn001467	158.08	116.07	159.09	C7H13NO3	[M-H]-	5-Acetamidopentanoic Acid	Organic acids	Organic acids	1072-10-2	3	689000	645000	724000	542000	470000	506000	908000	1040000	915000	609000	495000	500000	C03087	ko00310,ko01100
Zmdp000917	160.11	114.04	159.101	C6H13N3O2	[M+H]+	δ-Guanidinovaleric acid	Organic acids	Organic acids	462-93-1	3	47500	59200	66900	226000	224000	217000	406000	366000	401000	219000	178000	199000	--	--
Zmjn001813	159.07	97.06	160.074	C7H12O4	[M-H]-	Pimelic acid	Organic acids	Organic acids	111-16-0	2	596000	578000	597000	582000	636000	655000	1640000	1700000	1700000	726000	692000	662000	C02656	ko00780,ko01100,ko01240
Lmbn002072	159.07	97.07	160.074	C7H12O4	[M-H]-	2-Propylsuccinic acid	Organic acids	Organic acids	618-57-5	2	563000	550000	505000	620000	607000	559000	1590000	1550000	1590000	674000	606000	586000	C16657	--
mws0102	160.04	116	161.048	C9H7NO2	[M-H]-	Indole-5-carboxylic acid*	Alkaloids	Plumerane	1670-81-1	2	657000	662000	687000	182000	191000	171000	423000	453000	412000	331000	338000	332000	--	--
mws1417	160.04	116	161.048	C9H7NO2	[M-H]-	Indole-3-carboxylic acid*	Alkaloids	Plumerane	771-50-6	2	889000	836000	779000	242000	253000	253000	616000	609000	577000	467000	404000	434000	C19837	--
Zmdp002020	162.06	73.01	161.051	C6H11NO2S	[M+H]+	S-(trans-1-propeny1)-L-cysteine	Amino acids and derivatives	Amino acids and derivatives	-	3	9	9	9	116000	114000	130000	98200	87300	72100	43600	66300	53100	--	--
MWS3035	160.06	116.05	161.069	C6H11NO4	[M-H]-	N-Methyl-L-Glutamate	Amino acids and derivatives	Amino acids and derivatives	35989-16-3	3	9	9	9	10600	15300	18700	13600	7700	8430	13000	20300	11900	C01046	ko01100
pme3382	160.06	98	161.069	C6H11NO4	[M-H]-	N-Acetyl-L-threonine	Amino acids and derivatives	Amino acids and derivatives	17093-74-2	2	324000	321000	345000	116000	83900	87300	95500	133000	76900	93000	106000	89700	--	--
mws1346	162.08	98	161.069	C6H11NO4	[M+H]+	DL-2-Aminoadipic acid	Alkaloids	Alkaloids	542-32-5	2	4840000	4480000	4600000	2850000	2830000	2460000	799000	986000	852000	2680000	2520000	2620000	C00956	ko00300,ko00310,ko01100,ko01110,ko01210,ko01230
mws1320	160.08	130.07	161.084	C10H11NO	[M-H]-	Tryptophol	Alkaloids	Plumerane	526-55-6	2	6680	8160	8170	17700	18600	16800	26000	18100	17500	13100	9890	11400	C00955	ko00380
Lmcp000282	162.11	85.03	161.105	C7H15NO3	[M+H]+	L-Carnitine	Alkaloids	Alkaloids	541-15-1	2	46000000	45500000	42700000	53200000	53800000	58200000	63000000	61200000	64000000	51300000	52300000	49600000	C00318	--
pme2761	161	73	162.016	C5H6O6	[M-H]-	4-Hydroxy-2-oxoglutaric acid	Organic acids	Organic acids	1187-99-1	3	173000	138000	207000	137000	83800	79900	171000	124000	172000	123000	119000	126000	C01127	ko00630,ko01100
Hmqn002118	161.02	133.03	162.032	C9H6O3	[M-H]-	7-Hydroxycoumarin	Lignans and Coumarins	Lignans	93-35-6	3	5580	6450	4410	22900	15300	17800	59100	63800	67500	16100	16700	15900	C09315	ko00999,ko01110
MWS0559	161.05	71.01	162.053	C6H10O5	[M-H]-	1,6-anhydro-β-D-glucose	Others	Saccharides and Alcohols	498-07-7	2	272000	202000	232000	531000	516000	475000	718000	758000	758000	620000	625000	570000	--	--
pme2914	161.05	99	162.053	C6H10O5	[M-H]-	3-Hydroxy-3-methylpentane-1,5-dioic acid	Amino acids and derivatives	Amino acids and derivatives	503-49-1	1	5120000	5180000	4820000	4560000	3660000	3490000	13100000	12600000	13800000	6040000	6350000	5850000	C03761	--
pmf0440	163.08	91.1	162.068	C10H10O2	[M+H]+	4-Methoxycinnamaldehyde	Phenolic acids	Phenolic acids	1963-36-6	3	136000	134000	123000	142000	148000	165000	144000	126000	171000	43100	61200	55800	C10475	--
MWSmce118	127.05	81.04	162.57	C5H7ClN2O2	[M+H]+	Imidazoleacetic acid (hydrochloride)	Organic acids	Organic acids	3251-69-2	3	709000	804000	646000	240000	189000	153000	144000	152000	167000	334000	289000	305000	--	--
pme2758	162.04	144	163.048	C5H9NO5	[M-H]-	4-Hydroxy-L-glutamic acid	Amino acids and derivatives	Amino acids and derivatives	3913-68-6	2	35300	49500	35900	29600	23400	25400	33800	59800	37500	37900	33000	30700	C03079	--
Lmbp000123	164.07	56.05	163.067	C6H13NO2S	[M+H]+	L-Homomethionine	Amino acids and derivatives	Amino acids and derivatives	25148-30-5	3	59300	58900	51900	243000	212000	200000	25800	16900	20800	77100	118000	95800	C17213	ko00966,ko01110,ko01210
pme1419	164.07	104	163.067	C6H13NO2S	[M+H]+	L-Methionine methyl ester	Amino acids and derivatives	Amino acids and derivatives	10332-17-9	2	16700	26100	17000	48000	57300	43600	142000	171000	220000	63100	62400	59500	--	--
Lmbn002648	163.04	119.05	164.047	C9H8O3	[M-H]-	α-Hydroxycinnamic acid	Phenolic acids	Phenolic acids	5801-57-0	2	26100000	27300000	25300000	6500000	6470000	6410000	34500000	33000000	33100000	17900000	17600000	17800000	C02763	ko00360,ko01100
MWSCX015	165.05	91.05	164.047	C9H8O3	[M+H]+	(E)-3-(3,4-dihydroxyphenyl)acrylaldehyde	Phenolic acids	Phenolic acids	-	3	1610000	1870000	1830000	525000	536000	511000	2610000	2250000	2420000	1050000	1230000	1180000	C10945	ko00940,ko01110
pme1439	165.05	119	164.047	C9H8O3	[M+H]+	p-Coumaric acid	Phenolic acids	Phenolic acids	501-98-4	2	1040000	1090000	1090000	322000	333000	369000	1580000	1490000	1420000	667000	765000	827000	C00811	ko00130,ko00350,ko00940,ko00950,ko01100,ko01110
mws0159	163.04	91	164.047	C9H8O3	[M-H]-	Phenylpyruvic acid	Organic acids	Organic acids	156-06-9	2	411000	402000	440000	94700	88800	83300	604000	509000	498000	312000	280000	232000	C00166	ko00360,ko00400,ko00470,ko00960,ko01100,ko01110,ko01210,ko01230
mws0854	163	59.01	164.068	C6H12O5	[M-H]-	Rhamnose	Others	Saccharides and Alcohols	3615-41-6	3	226000	248000	167000	69200	56100	58200	80600	94100	9	88600	69000	68200	C00507	ko00051,ko01100
pme2529	163.2	101	164.068	C6H12O5	[M-H]-	1,5-Anhydro-D-glucitol	Others	Saccharides and Alcohols	154-58-5	3	56400	98400	77400	84600	63600	68900	120000	139000	114000	95000	89500	108000	C07326	--
pme2435	163	59	164.068	C6H12O5	[M-H]-	L-Fucose	Others	Saccharides and Alcohols	2438-80-4	3	195000	199000	171000	71300	58700	52200	86500	62800	69600	97500	81100	87300	C01019	ko00051,ko00520,ko01100,ko01250
pme3083	164.04	120	165.043	C8H7NO3	[M-H]-	2-(Formylamino)benzoic Acid	Phenolic acids	Phenolic acids	3342-77-6	3	4280000	4190000	4030000	1040000	921000	964000	5490000	5790000	5680000	2580000	2410000	2450000	C05653	ko00380,ko01100
pme2617	166.05	102	165.046	C5H11NO3S	[M+H]+	L-Methionine Sulfoxide	Amino acids and derivatives	Amino acids and derivatives	3226-65-1	2	548000	581000	536000	746000	777000	784000	882000	905000	869000	744000	685000	691000	C02989	ko00270,ko01100
pme0021	166.09	120.08	165.07	C9H11NO2	[M+H]+	L-Phenylalanine	Amino acids and derivatives	Amino acids and derivatives	63-91-2	1	886000	919000	895000	1840000	1900000	1900000	1570000	1440000	1470000	1150000	1200000	1170000	C00079	ko00360,ko00400,ko00460,ko00470,ko00940,ko00960,ko00966,ko00970,ko00996,ko00999,ko01100,ko01110,ko01210,ko01230,ko02010
pme0281	165.02	121.03	166.027	C8H6O4	[M-H]-	Terephthalic acid*	Phenolic acids	Phenolic acids	100-21-0	2	539000	552000	543000	813000	843000	635000	864000	688000	784000	604000	907000	811000	C06337	ko01100
pme0282	165.02	77.04	166.027	C8H6O4	[M-H]-	Phthalic acid*	Phenolic acids	Phenolic acids	88-99-3	2	40500	51600	52000	149000	112000	184000	144000	185000	147000	82300	72100	91300	C01606	ko01100,ko02010
pmc0274	167.1	121.1	166.031	C6H6N4S	[M+H]+	6-Methylmercaptopurine	Nucleotides and derivatives	Nucleotides and derivatives	50-66-8	3	3190000	3240000	3340000	7440000	8000000	7700000	6200000	5840000	6220000	4420000	4580000	4440000	C16614	--
mws0344	165.04	75	166.048	C5H10O6	[M-H]-	D-Xylonic acid	Others	Saccharides and Alcohols	526-91-0	1	14400000	15400000	15100000	7060000	8060000	7590000	13300000	13400000	13900000	12000000	12200000	11400000	C00502	ko00040,ko01100
Lmbn005172	165.06	119.05	166.063	C9H10O3	[M-H]-	2,6-Dimethoxybenzaldehyde	Phenolic acids	Phenolic acids	3392-97-0	1	112000	114000	107000	7160000	5900000	5690000	546000	501000	434000	1250000	1210000	1270000	--	--
MWS1839	165.06	92.03	166.063	C9H10O3	[M-H]-	Ethylparaben	Phenolic acids	Phenolic acids	120-47-8	3	16500	17800	14000	14000	13000	62500	50000	47800	55600	13600	12200	15200	--	--
mws0467	165.06	119.05	166.063	C9H10O3	[M-H]-	3-(4-Hydroxyphenyl)-propionic acid	Phenolic acids	Phenolic acids	501-97-3	2	170000	201000	179000	8170000	8050000	7680000	624000	585000	481000	1610000	1590000	1620000	C01744	ko01100
Lmrn003000	165.06	103.06	166.063	C9H10O3	[M-H]-	2-Hydroxy-3-phenylpropanoic acid	Phenolic acids	Phenolic acids	7326-19-4	2	35500	36800	45100	8310000	6720000	6870000	773000	631000	612000	1530000	1560000	1520000	C05607	ko00360,ko00960,ko01100,ko01110
mws1382	165.06	122.04	166.063	C9H10O3	[M-H]-	4'-Hydroxy-3'-methoxyacetophenone (Acetovanillone)	Phenolic acids	Phenolic acids	498-02-2	3	50800	60400	63700	84300	85900	103000	37300	35500	29000	53500	32900	35500	C11380	--
mws0851	143.11	143.11	166.097	C8H15NaO2	[M-Na]-	Sodium Valproate	Organic acids	Organic acids	1069-66-5	2	1280000	1200000	1230000	665000	663000	670000	580000	607000	590000	663000	649000	621000	--	--
pmn001681	165.09	149.06	166.099	C10H14O2	[M-H]-	1-(4-Methoxyphenyl)-1-propanol	Phenolic acids	Phenolic acids	5349-60-0	2	224000	202000	214000	362000	305000	235000	282000	281000	244000	112000	145000	132000	--	--
MWSmce165	165.08	59.02	166.17	C6H14O5	[M-H]-	L-Fucitol	Others	Saccharides and Alcohols	13074-06-1	2	1970000	1810000	1930000	778000	813000	623000	1160000	1130000	1180000	1340000	1420000	1450000	--	--
MWS3270	166.02	79.96	167.022	C7H5NO4	[M-H]-	Quinolinic acid	Alkaloids	Pyridine alkaloids	89-00-9	3	161000	137000	147000	34500	26500	34000	88200	65600	87600	72900	40200	54000	C03722	ko00380,ko00410,ko00760,ko01100,ko01240
Zmjp000624	168.06	150.05	167.058	C8H9NO3	[M+H]+	Pyridoxal	Others	Vitamin	66-72-8	3	28600	25600	33900	9	9	9	53800	49700	47400	31600	24700	27000	C00250	ko00750,ko01100,ko01240
mws2125	166.98	78.7	167.982	C3H5O6P	[M-H]-	Phosphoenolpyruvate	Organic acids	Organic acids	138-08-9	3	165000	182000	186000	11200	13900	5320	5150	4060	11200	25200	15100	16900	C00074	ko00010,ko00020,ko00400,ko00440,ko00620,ko00710,ko00996,ko00999,ko01100,ko01110,ko01200,ko01230,ko01240
mws0028	167.03	108.02	168.042	C8H8O4	[M-H]-	Vanillic acid	Phenolic acids	Phenolic acids	121-34-6	2	482000	500000	492000	95700	83700	87800	2330000	2400000	2320000	850000	837000	860000	C06672	--
pme1292	167.1	123.04	168.042	C8H8O4	[M-H]-	Homogentisic acid	Phenolic acids	Phenolic acids	451-13-8	3	9	9	9	47300	72500	37700	74600	100000	76500	132000	180000	140000	C00544	ko00130,ko00350,ko01100,ko01240
Hmbp001276	169.05	65.03	168.042	C8H8O4	[M+H]+	Gallacetophenone	Phenolic acids	Phenolic acids	528-21-2	2	106000	125000	116000	39300	43700	29900	363000	396000	405000	378000	308000	392000	--	--
pme2598	167.03	123.04	168.042	C8H8O4	[M-H]-	3,4-Dihydroxybenzeneacetic acid	Phenolic acids	Phenolic acids	102-32-9	3	9	9	9	48900	42200	96000	65800	89300	90000	167000	185000	266000	C01161	ko00350,ko01100
pme3081	169.1	134	168.09	C8H12N2O2	[M+H]+	4-(Aminomethyl)-5-(hydroxymethyl)-2-methylpyridin-3-ol	Others	Others	85-87-0	2	12600	5440	10100	10800	11900	12900	37500	14400	14500	15800	22600	20200	C00534	ko00750,ko01100
MWSslk066	169.05	65.04	168.15	C8H8O4	[M+H]+	Isovanillic acid	Phenolic acids	Phenolic acids	645-08-9	3	56000	66500	61400	23900	20400	13500	352000	275000	312000	112000	117000	107000	--	--
MWStz091	169.1	70.07	168.2	C8H12N2O2	[M+H]+	Cyclo(L-Ala-L-Pro)	Amino acids and derivatives	Amino acids and derivatives	36357-32-1	3	29700	35300	33100	30600	24600	25000	70300	86800	76400	36000	40200	39400	--	--
pme1383	170.08	134.1	169.074	C8H11NO3	[M+H]+	Pyridoxine	Others	Vitamin	65-23-6	1	218000	237000	218000	1020000	1040000	986000	10500000	11000000	11100000	3090000	3260000	3070000	C00314	ko00750,ko01100,ko01240
pme0181	170.09	124	169.085	C7H11N3O2	[M+H]+	3-Methyl-L-Histidine	Amino acids and derivatives	Amino acids and derivatives	368-16-1	2	49700	31800	32500	46100	56800	57500	49900	43300	56600	39000	31300	42200	C01152	ko00340,ko01100
pme3186	169	79	169.998	C3H7O6P	[M-H]-	DL-Glyceraldehyde-3-phosphate	Organic acids	Organic acids	591-59-3	3	74400	49700	80800	36100	33200	47200	67100	68000	76300	57700	32800	53200	C00661	--
Zmzn000078	168.99	78.96	169.998	C3H7O6P	[M-H]-	Dihydroxyacetone phosphate	Others	Saccharides and Alcohols	-	3	91300	106000	121000	42400	35800	38700	119000	142000	157000	62800	58000	62500	C00111	ko00010,ko00040,ko00051,ko00052,ko00561,ko00562,ko00564,ko00630,ko00640,ko00710,ko00760,ko01100,ko01110,ko01200,ko01230
MWSmce609	134.04	74.02	171.16	C4H5CaNO4	[M+H]+	Aspartic acid (calcium)	Amino acids and derivatives	Amino acids and derivatives	10389-09-0	2	1990000	2010000	2010000	901000	905000	1220000	9050000	10300000	7460000	11100000	10500000	10600000	--	--
pme0124	173.09	115.5	172.085	C7H12N2O3	[M+H]+	L-Glycyl-L-proline	Amino acids and derivatives	Amino acids and derivatives	704-15-4	3	26400	15400	22400	21400	20400	11800	41500	26100	30500	33200	17600	25600	--	--
Lmbn003524	171.1	99.08	172.11	C9H16O3	[M-H]-	9-Oxononanoic acid	Organic acids	Organic acids	2553-17-5	3	50000	53400	46700	13000	11200	15100	24100	26400	32800	22100	19000	23600	C16322	ko00592,ko01110
pme0253	174.11	86	173.105	C8H15NO3	[M+H]+	N-Acetyl-L-leucine	Amino acids and derivatives	Amino acids and derivatives	1188-21-2	3	530000	486000	592000	7560000	6950000	7160000	746000	595000	586000	1680000	1660000	1660000	C02710	--
MA10039492	173.01	71.03	174.016	C6H6O6	[M-H]-	Dehydroascorbic acid	Others	Vitamin	490-83-5	2	233000	254000	209000	73500	58400	54500	25900	26000	23100	55100	30700	55500	C05422	ko00053,ko00480,ko01100
mws0154	173.05	93	174.053	C7H10O5	[M-H]-	Shikimic acid	Organic acids	Organic acids	138-59-0	3	49500	101000	78700	209000	217000	239000	264000	245000	285000	240000	194000	244000	C00493	ko00400,ko00996,ko00999,ko01100,ko01110,ko01230,ko01240
mws0242	173.08	111	174.089	C8H14O4	[M-H]-	Suberic Acid	Organic acids	Organic acids	505-48-6	1	297000	321000	302000	362000	344000	364000	378000	371000	394000	220000	243000	239000	C08278	--
mws1401	175.11	84	174.1	C7H14N2O3	[M+H]+	L-Theanine	Amino acids and derivatives	Amino acids and derivatives	3081-61-6	3	38700	46000	50000	43100	42100	42100	9	9	9	39600	50700	40300	C01047	--
Zmyn000155	173.11	131.08	174.1	C7H14N2O3	[M-H]-	N-α-Acetyl-L-ornithine	Amino acids and derivatives	Amino acids and derivatives	-	3	585000	547000	568000	699000	700000	680000	995000	1010000	766000	1620000	1580000	1760000	C00437	ko00220,ko01100,ko01110,ko01210,ko01230
mws0260	175.12	116	174.112	C6H14N4O2	[M+H]+	L-Arginine	Amino acids and derivatives	Amino acids and derivatives	74-79-3	1	11600000	12100000	11200000	60900000	56200000	58800000	85300000	81100000	84600000	66900000	64400000	59300000	C00062	ko00220,ko00261,ko00330,ko00470,ko00970,ko01100,ko01110,ko01230,ko02010
mws1208	175.17	157	174.162	C10H22O2	[M+H]+	1,10-Decanediol	Others	Saccharides and Alcohols	112-47-0	3	148000	147000	131000	9	9	9	9	9	9	46800	52700	48100	--	--
pme2559	174.04	88	175.048	C6H9NO5	[M-H]-	N-Acetyl-L-Aspartic Acid	Amino acids and derivatives	Amino acids and derivatives	997-55-7	3	1140000	1330000	1210000	355000	375000	349000	978000	1030000	875000	690000	639000	741000	C01042	ko00250,ko01100
pme0008	176.1	113	175.096	C6H13N3O3	[M+H]+	L-Citrulline	Amino acids and derivatives	Amino acids and derivatives	372-75-8	1	137000000	131000000	128000000	51200000	53700000	48000000	33000000	31200000	30300000	61700000	59400000	61400000	C00327	ko00220,ko01100,ko01110,ko01230
mws1075	177.05	121	176.047	C10H8O3	[M+H]+	7-Methoxycoumarin	Lignans and Coumarins	Coumarins	531-59-9	2	40800	45900	38300	227000	239000	243000	322000	308000	332000	129000	125000	129000	C09268	--
pmb3101	175.06	115	176.068	C7H12O5	[M-H]-	2-Isopropylmalic Acid	Organic acids	Organic acids	49601-06-1	1	1710000	1750000	1770000	6670000	6220000	6500000	3670000	4280000	3820000	3120000	2670000	2790000	C02504	ko00290,ko00620,ko01100,ko01110,ko01210,ko01230
Zmgn001448	175.06	115.04	176.068	C7H12O5	[M-H]-	2-Propylmalic Acid	Organic acids	Organic acids	-	2	1700000	1880000	1740000	6600000	6500000	6750000	3680000	4470000	3790000	3020000	2820000	2700000	C05994	ko00620
Lmbn001754	175.06	115.04	176.068	C7H12O5	[M-H]-	3-Isopropylmalic Acid	Organic acids	Organic acids	921-28-8	2	1770000	1920000	1750000	6910000	6690000	6450000	3560000	4380000	3690000	2950000	2790000	2690000	C04411	ko00290,ko01100,ko01110,ko01210,ko01230
Zmdp000441	178.05	88.04	177.046	C6H11NO3S	[M+H]+	3-(Allylsulphinyl)-L-alanine	Amino acids and derivatives	Amino acids and derivatives	17795-26-5	3	101000	83900	103000	9550	9440	28600	12400	14600	9730	22000	34600	37700	--	--
pmf0367	177.02	88.9	178.027	C9H6O4	[M-H]-	5,7-Dihydroxychromone	Others	Others	31721-94-5	2	80500	73900	55500	20900	22800	20700	71400	58400	60600	24900	31800	26000	C09001	--
mws1013	177.02	133.2	178.027	C9H6O4	[M-H]-	Esculetin	Lignans and Coumarins	Coumarins	305-01-1	2	1510000	1490000	1450000	110000	130000	142000	859000	875000	915000	684000	621000	587000	C09263	ko00999,ko01110
pme1021	177.14	99	178.048	C6H10O6	[M-H]-	D-Glucono-1,5-lactone	Others	Saccharides and Alcohols	90-80-2	3	46400	66500	43700	9	81100	68200	113000	54800	139000	133000	100000	146000	C00198	ko00030,ko01100,ko01110,ko01200
pmb2795	177	145	178.063	C10H10O3	[M-H]-	4-Methoxycinnamic acid	Phenolic acids	Phenolic acids	830-09-1	3	418000	415000	412000	215000	209000	209000	234000	225000	230000	189000	199000	201000	--	--
mws0009	179.07	91.05	178.063	C10H10O3	[M+H]+	Coniferaldehyde	Phenolic acids	Phenolic acids	20649-42-7	1	95800	70400	69300	10500	10900	18400	63100	92200	71400	73600	79100	41000	C02666	ko00940,ko01100,ko01110
mws1195	179.07	147.1	178.063	C10H10O3	[M+H]+	p-Coumaric acid methyl ester	Phenolic acids	Phenolic acids	3943-97-3	2	314000	322000	313000	156000	152000	160000	170000	145000	162000	78800	149000	159000	--	--
mws1200	177	145	178.063	C10H10O3	[M-H]-	Trans-4-Hydroxycinnamic acid Methyl Ester	Phenolic acids	Phenolic acids	19367-38-5	1	562000	565000	568000	301000	291000	287000	318000	314000	316000	265000	256000	268000	--	--
mws0981	178.04	136.02	179.044	C6H5N5O2	[M-H]-	Isoxanthopterin	Nucleotides and derivatives	Nucleotides and derivatives	529-69-1	3	34800	32900	25000	37300	34800	53800	74200	78500	69900	45300	36600	63900	C03975	--
mws2212	179.03	135.05	180.042	C9H8O4	[M-H]-	Caffeic acid	Phenolic acids	Phenolic acids	331-39-5	1	5980000	6260000	5640000	942000	970000	902000	4380000	4310000	4820000	2420000	2580000	2490000	C01197	ko00940,ko01100,ko01110
mws4170	179.06	59.01	180.063	C6H12O6	[M-H]-	D-Glucose*	Others	Saccharides and Alcohols	14431-43-7	2	9750000	9810000	7650000	18200000	17700000	17900000	28200000	28600000	30900000	22100000	20600000	21200000	C00031	ko00010,ko00030,ko00052,ko00500,ko00520,ko00524,ko00901,ko01100,ko01110,ko02010
pme0516	179.06	87	180.063	C6H12O6	[M-H]-	Inositol*	Others	Saccharides and Alcohols	87-89-8	2	592000	582000	580000	958000	1010000	1070000	2000000	2090000	2070000	1480000	1310000	1280000	C00137	ko00052,ko00053,ko00562,ko01100,ko01110,ko01250,ko02010,ko04070
pmf0139	179.06	59	180.063	C6H12O6	[M-H]-	D-Galactose*	Others	Saccharides and Alcohols	59-23-4	2	6750000	6790000	6150000	11600000	13500000	12700000	20300000	19400000	20700000	15200000	16500000	15800000	C00124	ko00052,ko01100
mws1164	179.06	59.01	180.063	C6H12O6	[M-H]-	D-Fructose*	Others	Saccharides and Alcohols	7660-25-5	2	10200000	8950000	7460000	20000000	19800000	17700000	30200000	29300000	30700000	22100000	20700000	20000000	C05003	--
pmf0138	179.06	59	180.063	C6H12O6	[M-H]-	D-Mannose*	Others	Saccharides and Alcohols	3458-28-4	2	9360000	8110000	8150000	17000000	16300000	18100000	26800000	26700000	27600000	18700000	20900000	19600000	C00159	ko00051,ko00052,ko00520,ko01100,ko01250,ko02010
Lmbn004847	179.07	146.04	180.079	C10H12O3	[M-H]-	4-Methoxyphenylpropionic acid	Phenolic acids	Phenolic acids	-	2	63800	58400	59400	173000	169000	181000	775000	849000	829000	223000	255000	232000	--	--
mws0093	179.07	146	180.079	C10H12O3	[M-H]-	coniferyl alcohol	Phenolic acids	Phenolic acids	458-35-5	2	226000	267000	248000	698000	677000	569000	2760000	2850000	3190000	843000	935000	816000	C00590	ko00940,ko00999,ko01100,ko01110
MWS2070	179.07	92.03	180.079	C10H12O3	[M-H]-	Propylparaben	Phenolic acids	Phenolic acids	94-13-3	3	223000	225000	209000	132000	129000	125000	127000	132000	138000	103000	103000	96900	--	--
Cmyp007180	181.12	107.09	180.115	C11H16O2	[M+H]+	Dihydroactinidiolide	Others	Others	17092-92-1	1	1440000	1300000	1460000	46700	36500	45900	14600	18000	12200	355000	311000	293000	--	--
Zmsp000878	182.08	136.08	181.073	C9H11NO3	[M+H]+	4-hydroxy-5-(2-oxo-l-pyrrolidinyl)-benzoic Acid	Alkaloids	Pyrrole alkaloids	-	1	11500000	14900000	11100000	13100000	11300000	12200000	12600000	12100000	12200000	9190000	9590000	13000000	--	--
mws0250	182.08	136.1	181.074	C9H11NO3	[M+H]+	L-Tyrosine	Amino acids and derivatives	Amino acids and derivatives	60-18-4	1	35400000	41700000	38900000	44300000	43200000	41300000	42400000	44400000	46200000	33200000	32800000	39100000	C00082	ko00130,ko00261,ko00350,ko00360,ko00400,ko00460,ko00730,ko00940,ko00950,ko00965,ko00966,ko00970,ko00999,ko01100,ko01110,ko01210,ko01230,ko01240
MWS5206	181.05	135.04	182.058	C9H10O4	[M-H]-	Hydroxyphenyllactic acid	Phenolic acids	Phenolic acids	306-23-0	1	35000	28700	31500	642000	613000	600000	116000	96800	85700	145000	149000	163000	C03672	--
Hmtn001288	181.05	135.04	182.058	C9H10O4	[M-H]-	Methyl 2,4-dihydroxyphenylacetate	Phenolic acids	Phenolic acids	67828-42-6	1	40700	28800	36200	604000	594000	598000	135000	110000	91900	161000	151000	166000	--	--
Lmlp001436	183.07	165.06	182.058	C9H10O4	[M+H]+	Dihydrocaffeic acid	Phenolic acids	Phenolic acids	1078-61-1	3	9	9	9	24700	23100	18900	9	9	9	10800	7550	6600	C10447	ko00350,ko01100
mws1350	181.05	151	182.058	C9H10O4	[M-H]-	Syringaldehyde; 4-Hydroxy-3,5-Dimethoxybenzaldehyde	Phenolic acids	Phenolic acids	134-96-3	3	942000	883000	850000	387000	357000	363000	146000	108000	115000	445000	455000	403000	--	--
Lmrn001951	181.05	135.04	182.058	C9H10O4	[M-H]-	(S)-2-Hydroxy-3-(4-Hydroxyphenyl)Propanoic Acid	Phenolic acids	Phenolic acids	23508-35-2	2	36200	41000	30900	623000	644000	607000	92600	100000	82900	162000	153000	139000	--	--
pme2237	181.07	101	182.079	C6H14O6	[M-H]-	Dulcitol	Others	Saccharides and Alcohols	608-66-2	3	119000	82600	90700	9	9	9	128000	129000	175000	82200	98100	107000	C01697	ko00052,ko01100
mws0214	181.07	71	182.079	C6H14O6	[M-H]-	D-Sorbitol	Others	Saccharides and Alcohols	50-70-4	3	135000	87500	96900	91100	98200	103000	199000	203000	203000	112000	126000	158000	C00794	ko00051,ko00052,ko01100,ko02010
mws1155	181.07	101.02	182.079	C6H14O6	[M-H]-	D-Mannitol	Others	Saccharides and Alcohols	69-65-8	1	31600	29000	38300	17700	9	9	55800	51200	40300	30700	34700	45600	C00392	ko00051,ko01100,ko02010
MWSmce455	181.05	107.01	182.17	C9H10O4	[M-H]-	Methyl vanillate	Phenolic acids	Phenolic acids	3943-74-6	3	18700	16600	11900	9	9	9	13000	10500	13100	16100	12600	14500	--	--
MWSmce587	183.06	165.06	182.17	C9H10O4	[M+H]+	2,6-Dimethoxybenzoic Acid	Phenolic acids	Phenolic acids	1466-76-8	3	32400	37300	37000	9	9	9	9	9	9	12900	14000	11700	--	--
pme2596	184.06	148	183.053	C8H9NO4	[M+H]+	4-Pyridoxic acid	Others	Vitamin	82-82-6	1	226000	240000	234000	456000	432000	415000	556000	553000	549000	306000	318000	339000	C00847	ko00750,ko01100
HJN037	183.03	124.02	184.037	C8H8O5	[M-H]-	4-O-Methylgallic Acid	Phenolic acids	Phenolic acids	-	3	228000	102000	169000	393000	569000	416000	203000	386000	225000	249000	255000	236000	--	--
Lmyn002788	183.03	124.02	184.037	C8H8O5	[M-H]-	Methyl gallate	Phenolic acids	Phenolic acids	99-24-1	3	209000	122000	154000	369000	590000	430000	165000	411000	205000	214000	237000	219000	--	--
Lmrj001341	185.09	70.06	184.086	C8H12N2O3	[M+H]+	Cyclo(Ser-Pro)	Amino acids and derivatives	Amino acids and derivatives	-	2	9	9	9	9	9	9	253000	244000	259000	105000	90600	114000	--	--
Wmmn002441	183.03	124.02	184.11	C10H16O3	[M-H]-	(E)-Linalool-1-oic acid	Lipids	Free fatty acids	-	3	219000	92500	172000	410000	506000	423000	161000	420000	174000	221000	262000	226000	--	--
Zmgn000447	184.98	78.96	185.993	C3H7O7P	[M-H]-	3-Phospho-D-glyceric acid	Others	Saccharides and Alcohols	820-11-1	3	766000	920000	1060000	87400	88400	39700	256000	227000	228000	345000	327000	334000	C00197	ko00010,ko00030,ko00260,ko00270,ko00561,ko00630,ko00710,ko01100,ko01110,ko01200,ko01230,ko01240
mws0752	185.15	185.16	186.162	C11H22O2	[M-H]-	Undecylic Acid	Lipids	Free fatty acids	112-37-8	1	743000	676000	668000	325000	318000	331000	339000	336000	325000	381000	395000	397000	C17715	--
pmn001492	187.1	123.1	188.041	C11H8O3	[M-H]-	Ayapin	Lignans and Coumarins	Coumarins	494-56-4	2	462000	477000	446000	365000	399000	420000	833000	802000	837000	385000	396000	365000	C18078	--
pme0137	187.07	125	188.08	C7H12N2O4	[M-H]-	N-Acetyl-L-Glutamine	Amino acids and derivatives	Amino acids and derivatives	2490-97-3	2	486000	497000	578000	127000	122000	210000	278000	360000	393000	346000	386000	333000	--	--
pmn001380	187.1	169.09	188.105	C9H16O4	[M-H]-	Eucommiol	Others	Others	55930-44-4	1	720000	647000	666000	650000	634000	608000	1320000	1320000	1230000	521000	631000	559000	C17878	--
mws0237	187.1	125	188.105	C9H16O4	[M-H]-	Azelaic acid	Organic acids	Organic acids	123-99-9	1	6880000	6610000	6490000	6170000	6360000	5880000	12000000	12700000	12800000	5480000	5530000	5780000	C08261	--
mws0736	189.12	86	188.116	C8H16N2O3	[M+H]+	N-Glycyl-L-leucine	Amino acids and derivatives	Amino acids and derivatives	869-19-2	1	1010000	909000	970000	1850000	1970000	1990000	22900000	22100000	22800000	6580000	6570000	6520000	C02155	--
mws5041	189.12	86.1	188.116	C8H16N2O3	[M+H]+	L-Glycyl-L-isoleucine	Amino acids and derivatives	Amino acids and derivatives	19461-38-2	1	853000	868000	849000	1750000	1820000	1750000	21200000	20500000	21100000	6060000	5940000	5780000	--	--
pme0122	189.12	126	188.116	C8H16N2O3	[M+H]+	N6-Acetyl-L-lysine	Amino acids and derivatives	Amino acids and derivatives	692-04-6	1	19800000	20200000	19100000	18600000	18300000	16700000	15100000	15300000	15900000	15100000	15000000	15800000	C02727	ko00310,ko01100
Zmjp000182	189.13	70.07	188.127	C7H16N4O2	[M+H]+	N-Monomethyl-L-arginine	Amino acids and derivatives	Amino acids and derivatives	17035-90-4	2	356000	380000	318000	1610000	1440000	1280000	2030000	2050000	2340000	1530000	1490000	1730000	C03884	--
Zmdp000292	189.14	70.07	188.127	C7H16N4O2	[M+H]+	Arginine methyl ester	Amino acids and derivatives	Amino acids and derivatives	-	2	963000	913000	989000	4590000	5230000	4890000	7230000	7450000	7390000	4260000	4160000	4250000	--	--
pme3388	189.13	144	188.127	C7H16N4O2	[M+H]+	Homoarginine	Amino acids and derivatives	Amino acids and derivatives	156-86-5	1	185000	146000	188000	650000	596000	515000	946000	888000	1010000	602000	558000	553000	C01924	--
Zmzp000145	189.16	84.08	188.152	C9H20N2O2	[M+H]+	Trimethyllysine	Amino acids and derivatives	Amino acids and derivatives	23284-33-5	1	1690000	1880000	2420000	2700000	2990000	2890000	4890000	5340000	5150000	2480000	2730000	2440000	C03793	ko00310,ko01100
pme0075	188.06	128	189.064	C7H11NO5	[M-H]-	N-Acetyl-L-glutamic acid	Amino acids and derivatives	Amino acids and derivatives	1188-37-0	3	145000	191000	259000	692000	1390000	804000	320000	403000	354000	684000	389000	554000	C00624	ko00220,ko00470,ko01100,ko01110,ko01210,ko01230
pme2244	190.09	118.07	189.07	C11H11NO2	[M+H]+	3-Indolepropionic acid	Alkaloids	Plumerane	830-96-6	2	27400	25000	31500	40100	49900	57800	35700	36100	31100	22300	28800	27300	--	--
mws0193	190.12	127	189.111	C7H15N3O3	[M+H]+	L-Homocitrulline	Amino acids and derivatives	Amino acids and derivatives	1190-49-4	1	2390000	2120000	1910000	1800000	1920000	1640000	1460000	1280000	1410000	1430000	1500000	1710000	C02427	--
pme0278	191.1	128	190.095	C7H14N2O4	[M+H]+	2,6-Diaminooimelic acid	Organic acids	Organic acids	583-93-7	2	544000	593000	517000	368000	356000	314000	432000	416000	483000	636000	526000	597000	C00666	ko00300,ko00470,ko01100,ko01110,ko01230
MWSslk140	192.07	56.05	191.25	C7H13NO3S	[M+H]+	N-Acetyl-L-methionine	Amino acids and derivatives	Amino acids and derivatives	65-82-7	3	12400	15900	11200	299000	323000	295000	623000	625000	649000	244000	231000	224000	C02712	--
Zmyn000453	191.02	111.01	192.027	C6H8O7	[M-H]-	Isocitric Acid*	Organic acids	Organic acids	320-77-4	2	2230000	2260000	2320000	6920000	7680000	6860000	18100000	19800000	17400000	9510000	11000000	11100000	C00311	ko00020,ko00630,ko01100,ko01110,ko01200,ko01210,ko01230,ko01240
mws0281	191.02	111.01	192.027	C6H8O7	[M-H]-	Citric Acid*	Organic acids	Organic acids	77-92-9	2	7320000	7380000	9150000	25600000	26800000	22700000	69900000	77500000	70500000	40500000	46400000	49900000	C00158	ko00020,ko00250,ko00630,ko01100,ko01110,ko01200,ko01210,ko01230,ko01240
pme2993	193.05	133	192.042	C10H8O4	[M+H]+	scopoletin (7-Hydroxy-5-methoxycoumarin)	Lignans and Coumarins	Coumarins	92-61-5	2	9	9	9	194000	277000	249000	1510000	1680000	1680000	1390000	1400000	1130000	C01752	ko00999,ko01110
Cmpp003619	193.05	105.07	192.042	C10H8O4	[M+H]+	6,7-Dihydroxy-4-methylcoumarin	Lignans and Coumarins	Coumarins	529-84-0	2	332000	311000	308000	1680000	1810000	1610000	3710000	3590000	4030000	1100000	1150000	1460000	--	--
mws0277	191.06	85	192.063	C7H12O6	[M-H]-	Quinic Acid	Organic acids	Organic acids	77-95-2	1	121000	144000	134000	470000	315000	359000	829000	1020000	868000	511000	552000	663000	C00296	ko00400,ko01100
Lmmp002080	193.13	105.03	192.126	C11H16N2O	[M+H]+	N-(4-Aminobutyl)benzamide	Alkaloids	Alkaloids	5692-23-9	2	9	9	9	9	9	9	118000	127000	140000	175000	133000	172000	--	--
MWSslk135	193.05	147.05	192.168	C10H8O4	[M+H]+	7,8-Dihydroxy-4-methylcoumarin	Lignans and Coumarins	Coumarins	2107-77-9	3	9	9	9	9	9	9	149000	145000	149000	39500	39200	37800	--	--
MWSslk144	193.09	147.04	192.21	C11H12O3	[M+H]+	p-Coumaric acid ethyl ester	Phenolic acids	Phenolic acids	7362-39-2	3	6140	13800	11000	9	9	9	6700	5420	7290	4180	8960	5180	--	--
pme2743	194.08	91	193.074	C10H11NO3	[M+H]+	N-Phenylacetylglycine	Amino acids and derivatives	Amino acids and derivatives	500-98-1	2	19600	19000	10700	69800	66700	88100	166000	161000	131000	62700	62400	59200	C05598	ko00360
MWS1933	194.08	119.05	193.074	C10H11NO3	[M+H]+	N-(2-Methylbenzoyl)glycine	Amino acids and derivatives	Amino acids and derivatives	42013-20-7	3	9	9	9	9770	12400	5980	75100	64800	54600	43300	46300	53600	--	--
mws1189	193.04	72.8	194.033	C6H10O7	[M-H]-	D-Galacturonic acid*	Others	Saccharides and Alcohols	685-73-4	2	319000	409000	371000	454000	403000	437000	471000	461000	499000	575000	605000	642000	C00333	ko00040,ko00053,ko00520,ko01100,ko01240,ko01250,ko02010
pme3705	193.04	73	194.043	C6H10O7	[M-H]-	D-Glucoronic acid*	Others	Saccharides and Alcohols	-	2	594000	505000	452000	493000	494000	548000	610000	640000	697000	702000	795000	798000	C00191	ko00040,ko00053,ko00520,ko00562,ko01100,ko01240,ko01250
pme0422	193.06	134	194.058	C10H10O4	[M-H]-	Isoferulic Acid*	Phenolic acids	Phenolic acids	537-73-5	1	8790000	9290000	7710000	3680000	3120000	3420000	16900000	17200000	18600000	6710000	6970000	6490000	C10470	--
mws0014	193.05	134.01	194.058	C10H10O4	[M-H]-	Ferulic acid*	Phenolic acids	Phenolic acids	537-98-4	1	8600000	8510000	7430000	3900000	3170000	3460000	19100000	16900000	19400000	7220000	7490000	6780000	C01494	ko00940,ko01100,ko01110
mws2104	193.07	99.01	194.079	C7H14O6	[M-H]-	D-Pinitol	Others	Saccharides and Alcohols	10284-63-6	2	41300	41100	27000	25500	36000	22400	35200	25300	24600	33900	28100	24600	C03844	--
mws2218	195.09	83.06	194.08	C8H10N4O2	[M+H]+	Caffeine	Alkaloids	Alkaloids	-	2	6450	4510	4780	24600	23700	21600	20000	30600	18600	9620	8550	9480	C07481	ko00232,ko01100,ko01110
Lmrj002244	195.11	70.06	194.106	C10H14N2O2	[M+H]+	Cyclo(Pro-Pro)	Amino acids and derivatives	Amino acids and derivatives	-	3	8690	11500	10300	10500	16000	13600	25700	35500	21800	11400	13900	14400	--	--
MWSslk097	195.06	163.04	194.18	C10H10O4	[M+H]+	Dimethyl phthalate	Phenolic acids	Phenolic acids	131-11-3	2	108000	127000	113000	132000	126000	138000	135000	128000	129000	87800	97000	94400	C11233	--
MWSmce632	195.06	93.03	194.19	C10H10O4	[M+H]+	Vanillin acetate	Phenolic acids	Phenolic acids	881-68-5	3	244000	287000	242000	9	9	9	16300	16000	11400	73600	62800	68400	--	--
MWS1771	196.1	91.05	195.09	C10H13NO3	[M+H]+	L-Tyrosine methyl ester	Amino acids and derivatives	Amino acids and derivatives	1080-06-4	3	135000	162000	139000	247000	261000	222000	390000	400000	423000	208000	182000	168000	C03404	--
pme0534	195.05	74.9	196.058	C6H12O7	[M-H]-	Gluconic acid	Others	Saccharides and Alcohols	526-95-4	1	5000000	5120000	5310000	15900000	17100000	16800000	4650000	4290000	4840000	12500000	12600000	13200000	C00257	ko00030,ko01100,ko01110,ko01200
Hmmn004283	195.07	136.05	196.074	C10H12O4	[M-H]-	Dihydroferulic Acid	Phenolic acids	Phenolic acids	1135-23-5	3	48000	40500	42900	27800	19800	25900	182000	185000	158000	44500	57000	47800	--	--
MWStz083	197.13	70.07	196.3	C10H16N2O2	[M+H]+	Cyclo(D-Val-L-Pro)	Amino acids and derivatives	Amino acids and derivatives	27483-18-7	3	11900	5960	9530	14100	7070	9690	37600	41500	34800	19300	13800	16800	--	--
pmb2497	197	153	198.053	C9H10O5	[M-H]-	4-Hydroxy-3-methoxymandelate	Phenolic acids	Phenolic acids	-	3	151000	158000	178000	668000	689000	774000	356000	402000	309000	286000	270000	278000	C05584	ko00350,ko01100
mws0027	197.05	123	198.053	C9H10O5	[M-H]-	syringic acid	Phenolic acids	Phenolic acids	530-57-4	2	563000	565000	578000	96400	88800	84500	290000	281000	285000	213000	201000	215000	C10833	--
Zmzn000079	199	78.96	200.009	C4H9O7P	[M-H]-	D-Erythrose-4-phosphate	Others	Saccharides and Alcohols	585-18-2	3	122000	88000	102000	27700	32800	25700	51600	54700	52400	44800	35900	44200	C00279	ko00030,ko00400,ko00710,ko00750,ko01100,ko01110,ko01200,ko01230,ko01240
pmb2640	199.17	199.17	200.178	C12H24O2	[M-H]-	Dodecanoic acid (Lauric acid)	Lipids	Free fatty acids	143-07-7	1	298000	269000	293000	180000	139000	135000	125000	118000	132000	149000	141000	140000	C02679	ko00061,ko01100,ko01110
mws5037	203.14	86.1	202.132	C9H18N2O3	[M+H]+	L-Alanyl-L-leucine	Amino acids and derivatives	Amino acids and derivatives	3303-34-2	3	69400	78900	54200	103000	75000	85200	383000	303000	374000	135000	120000	126000	--	--
NK10251888	203.15	70.07	202.143	C8H18N4O2	[M+H]+	NG,NG-Dimethyl-L-arginine	Amino acids and derivatives	Amino acids and derivatives	30315-93-6	2	751000	633000	591000	719000	520000	524000	977000	1140000	605000	497000	584000	489000	C03626	--
mws0018	203.22	83	202.216	C10H26N4	[M+H]+	Spermine	Alkaloids	Alkaloids	71-44-3	3	5630000	5840000	5370000	6400000	7530000	7840000	8120000	8340000	8750000	7220000	6510000	6080000	C00750	ko00330,ko00410,ko00480,ko00770,ko01100,ko01240
pme2060	204.25	136	203.117	C10H13N5	[M+H]+	N6-Isopentenyladenine	Nucleotides and derivatives	Nucleotides and derivatives	2365-40-4	3	7140	9	9	29600	43100	42400	21100	13400	19400	13300	11800	18700	C04083	ko00908,ko01110,ko04075
Zmbp002538	205.1	146.06	204.09	C11H12N2O2	[M+H]+	1-Methoxy-indole-3-acetamide	Alkaloids	Plumerane	-	1	2700000	2800000	2740000	4220000	4180000	4380000	3110000	2690000	2940000	2460000	2500000	2510000	--	--
mws0282	203.08	116.05	204.09	C11H12N2O2	[M-H]-	L-Tryptophan	Amino acids and derivatives	Amino acids and derivatives	73-22-3	1	38100000	37400000	37400000	54600000	54600000	53900000	40700000	39600000	38800000	35900000	36000000	34900000	C00078	ko00260,ko00380,ko00400,ko00901,ko00966,ko00970,ko00996,ko00999,ko01100,ko01110,ko01210,ko01230,ko01240
pme1261	206.14	76	205.131	C9H19NO4	[M+H]+	D-Panthenol	Others	Saccharides and Alcohols	81-13-0	2	32700	26100	28800	1950000	1860000	1780000	1260000	1310000	1260000	886000	900000	898000	C05944	ko00770
mws4173	207.07	192.04	206.058	C11H10O4	[M+H]+	5,7-Dimethoxycoumarin (Limettin)(Citropten)	Lignans and Coumarins	Coumarins	487-06-9	1	271000	268000	264000	1500000	1370000	1450000	2150000	2160000	2070000	967000	914000	856000	--	--
pmp001236	207.07	121.1	206.058	C11H10O4	[M+H]+	Clove chromone	Others	Others	-	2	183000	151000	175000	882000	875000	873000	1280000	1310000	1180000	560000	542000	547000	--	--
pmb1587	207.14	165.2	206.131	C13H18O2	[M+H]+	4-Hydroxy-3,5-diisopropylbenzaldehyde	Phenolic acids	Phenolic acids	10537-86-7	3	52200	44400	52500	9	9	9	9	9	9	13300	13100	15200	--	--
Lmbn013410	205.16	189.13	206.167	C14H22O	[M-H]-	2,4-Di-Tert-Butylphenol*	Phenolic acids	Phenolic acids	96-76-4	2	494000	556000	580000	717000	749000	707000	712000	650000	667000	635000	583000	634000	--	--
Lmln010063	205.16	189.13	206.167	C14H22O	[M-H]-	2,6-Di-tert-butylphenol*	Phenolic acids	Phenolic acids	128-39-2	2	580000	558000	565000	666000	729000	694000	689000	621000	636000	742000	585000	633000	--	--
MWSmce577	207.1	161.06	206.24	C12H14O3	[M+H]+	(E)-Ethyl p-methoxycinnamate	Phenolic acids	Phenolic acids	24393-56-4	3	51600	52000	53300	6580	9600	6190	36100	41100	39100	34900	31400	33100	--	--
Zmdp000976	208.06	119.02	207.056	C7H13NO4S	[M+H]+	S-(2-Carboxypropyl)cysteine	Amino acids and derivatives	Amino acids and derivatives	-	3	9	9	9	4320	4540	6180	7040	9030	8510	6280	8310	7370	--	--
Zmgn002106	206.08	58.03	207.09	C11H13NO3	[M-H]-	N-Acetyl-L-phenylalanine	Amino acids and derivatives	Amino acids and derivatives	2018-61-3	3	292000	423000	398000	168000	161000	169000	163000	186000	228000	149000	119000	144000	C03519	ko00360,ko01100
MWSslk120	208.1	120.08	207.226	C11H13NO3	[M+H]+	N-Acetyl-DL-phenylalanine	Amino acids and derivatives	Amino acids and derivatives	2901-75-9	3	304000	307000	352000	5990000	5970000	5770000	888000	933000	841000	1280000	1270000	1370000	--	--
mws2184	207.07	135.1	208.074	C11H12O4	[M-H]-	Ethyl caffeate	Phenolic acids	Phenolic acids	102-37-4	2	47900	58100	57600	9	9	9	9	9	9	12100	13600	13600	--	--
Hmcp007916	209.08	163.07	208.074	C11H12O4	[M+H]+	3-Methyl-6-methoxy-8-hydroxy-3,4-dihydroisocoumarin	Lignans and Coumarins	Coumarins	-	3	139000	123000	128000	66400	65500	54000	57200	56800	50800	62100	60400	59500	--	--
mws1212	209.08	177.3	208.074	C11H12O4	[M+H]+	Methyl ferulate	Phenolic acids	Phenolic acids	-	3	255000	266000	272000	173000	193000	215000	175000	186000	170000	132000	138000	172000	--	--
pme3443	207.07	192	208.074	C11H12O4	[M-H]-	Sinapinaldehyde	Phenolic acids	Phenolic acids	4206-58-0	1	997000	867000	896000	495000	513000	474000	831000	773000	790000	647000	734000	656000	C05610	ko00940,ko01100,ko01110
MWSmce332	209.08	191.07	208.21	C11H12O4	[M+H]+	3,4-Dimethoxycinnamic acid	Phenolic acids	Phenolic acids	2316-26-9	3	104000	116000	115000	9	9	9	9	9	9	33000	37100	41900	--	--
MWSmce644	209.08	93.03	208.21	C11H12O4	[M+H]+	Ethylvanillin acetate	Others	Others	72207-94-4	2	179000	173000	187000	9	9	9	9	9	9	35900	46400	49600	--	--
Zmpn000199	209.03	85.03	210.038	C6H10O8	[M-H]-	D-Galactaric acid	Others	Saccharides and Alcohols	526-99-8	2	9	9	9	869000	673000	860000	3080000	3070000	3260000	1580000	1430000	1550000	C00879	ko00053,ko01100
Zmyn000108	209.03	85.03	210.038	C6H10O8	[M-H]-	D-Saccharic acid	Others	Saccharides and Alcohols	87-73-0	1	9	9	9	1170000	1040000	1110000	2850000	2970000	3320000	1550000	1640000	1450000	C00818	ko00053,ko01100
Hmcp003783	211.09	193.07	210.079	C13H10N2O	[M+H]+	1-Acetyl-β-carboline	Alkaloids	Plumerane	-	2	68700	64400	72600	718000	804000	890000	212000	188000	171000	170000	184000	179000	--	--
Lmbn004790	209.08	179.03	210.089	C11H14O4	[M-H]-	Methyl 3-(3-hydroxy-4-methoxyphenyl)propanoate	Phenolic acids	Phenolic acids	129150-61-4	2	182000	148000	170000	810000	869000	771000	2000000	2210000	2120000	607000	653000	588000	--	--
mws0853	209.08	179	210.089	C11H14O4	[M-H]-	Sinapyl alcohol	Phenolic acids	Phenolic acids	537-33-7	1	180000	158000	151000	838000	900000	928000	1990000	2030000	2040000	626000	605000	634000	C02325	ko00940,ko01100,ko01110
pme1654	209.12	59.02	210.126	C12H18O3	[M-H]-	Jasmonic acid	Organic acids	Organic acids	77026-92-7	3	2990000	3030000	2940000	132000	129000	123000	24800	27500	28800	736000	709000	657000	C08491	ko00592,ko01100,ko01110,ko04075
MWStz261	211.14	70.07	210.3	C11H18N2O2	[M+H]+	Cyclo(D-Leu-L-Pro)	Amino acids and derivatives	Amino acids and derivatives	36238-67-2	3	18400	18800	18600	23200	18700	22300	88700	85100	90000	37600	26200	24700	--	--
pmb0128	213.3	81	212.178	C13H24O2	[M+H]+	δ-Tridecalactone	Lipids	Free fatty acids	7370-92-5	3	277000	256000	265000	9	9	9	89200	51700	65400	76600	70900	78800	--	--
MWSmce355	211.06	181.01	212.2	C10H12O5	[M-H]-	Methyl syringate	Phenolic acids	Phenolic acids	884-35-5	3	44400	41800	29000	45000	45500	43500	55000	55800	55300	32600	36000	31200	--	--
pmb2507	213.1	97	214.024	C5H11O7P	[M-H]-	2-Deoxyribose-1-phosphate	Nucleotides and derivatives	Nucleotides and derivatives	17210-42-3	3	3940000	4030000	4300000	313000	318000	319000	644000	669000	653000	633000	494000	631000	C00672	ko00030,ko00240,ko01100
mws0751	213.19	195	214.193	C13H26O2	[M-H]-	Tridecanoic Acid	Lipids	Free fatty acids	638-53-9	2	3170	4060	3200	3150	3020	2810	3140	2690	2270	3330	2380	2640	C17076	--
mws1071	217.05	201.4	216.042	C12H8O4	[M+H]+	Bergapten	Lignans and Coumarins	Coumarins	484-20-8	2	19000	15200	14000	25800	26800	27100	32900	30500	35600	25100	18100	21500	C01557	ko00999,ko01110
pme0170	217.13	158	216.122	C8H16N4O3	[M+H]+	N-Acetyl-L-Arginine	Amino acids and derivatives	Amino acids and derivatives	155-84-0	3	11600	41500	47000	95600	123000	130000	63800	57600	51400	44600	41200	42000	--	--
MWS1900	215.13	153.13	216.136	C11H20O4	[M-H]-	Undecanedioic acid	Lipids	Free fatty acids	1852-04-6	1	429000	411000	401000	32500	35100	35200	129000	133000	132000	166000	148000	151000	--	--
mws5045	215.17	169.16	216.173	C12H24O3	[M-H]-	12-Hydroxydodecanoic acid	Lipids	Free fatty acids	505-95-3	2	65600	64400	59000	7400	6520	9830	14000	8850	11400	18000	19600	17800	C08317	--
pme2566	217.08	199	218.09	C8H14N2O5	[M-H]-	5-L-Glutamyl-L-amino acid	Amino acids and derivatives	Amino acids and derivatives	5875-41-2	3	52800	51300	58100	18400	28600	20700	17400	22800	33600	28400	21800	18700	--	--
mws1337	220.12	202.1	219.111	C9H17NO5	[M+H]+	D-Pantothenic Acid	Others	Vitamin	79-83-4	1	8930000	9360000	8760000	13200000	12200000	11800000	17900000	18200000	18600000	10300000	10500000	10700000	C00864	ko00410,ko00770,ko01100,ko01110,ko01240
pme1228	221.09	204	220.085	C11H12N2O3	[M+H]+	5-Hydroxy-L-tryptophan	Amino acids and derivatives	Amino acids and derivatives	56-69-9	2	179000	180000	143000	142000	110000	111000	73700	64600	69800	85600	85300	70800	C00643	ko00380,ko01100
Hmyp002656	222.08	130.06	221.068	C11H11NO4	[M+H]+	Methyl dioxindole-3-acetate	Alkaloids	Plumerane	57061-18-4	1	641000	773000	845000	208000	246000	242000	640000	778000	763000	518000	564000	518000	--	--
pme2755	222	144	221.09	C8H15NO6	[M+H]+	N-Acetyl-D-glucosamine*	Others	Saccharides and Alcohols	7512-17-6	2	1820000	1830000	2160000	2340000	2460000	2660000	3140000	2600000	2780000	2290000	2270000	2000000	C00140	ko00520,ko01100,ko01250,ko02010
mws4174	222.1	138	221.09	C8H15NO6	[M+H]+	N-Acetyl-D-mannosamine*	Others	Saccharides and Alcohols	7772-94-3	2	239000	342000	342000	37300	50500	24900	134000	260000	196000	131000	72000	176000	C00645	ko00520,ko01100,ko01250
mws2608	222.1	84.05	221.09	C8H15NO6	[M+H]+	N-Acetyl-D-galactosamine*	Others	Saccharides and Alcohols	1811-31-0	2	77000	75400	103000	13400	30800	57000	132000	39600	141000	68800	64500	121000	C01132	ko00052,ko00520,ko01100,ko01250
mws5042	223.11	120.09	222.1	C11H14N2O3	[M+H]+	L-Glycyl-L-phenylalanine	Amino acids and derivatives	Amino acids and derivatives	721-66-4	1	871000	822000	920000	1390000	1500000	1420000	15400000	15200000	15500000	4290000	4330000	4320000	--	--
MWSmce177	221.09	133.03	222.24	C12H14O4	[M-H]-	Ethyl ferulate	Phenolic acids	Phenolic acids	4046-02-0	2	8800	7680	8690	4120	9	9	5400	8370	7540	13600	15300	15900	--	--
mws0520	224.09	136	223.084	C11H13NO4	[M+H]+	N-Acetyl-L-tyrosine	Amino acids and derivatives	Amino acids and derivatives	537-55-3	3	61200	60600	64100	278000	278000	287000	81900	82700	76600	110000	109000	98000	--	--
Zmln002252	223.03	149.03	224.032	C10H8O6	[M-H]-	Sideretin (5,7,8-Trihydroxy-6-methoxycoumarin)	Lignans and Coumarins	Coumarins	-	2	11000000	10200000	10500000	725000	806000	728000	133000	166000	143000	3460000	3560000	3480000	C22007	ko00999,ko01110
mws4085	223.06	193	224.068	C11H12O5	[M-H]-	Sinapic acid	Phenolic acids	Phenolic acids	530-59-6	1	11300000	10800000	10300000	707000	793000	746000	140000	179000	167000	3930000	3640000	4030000	C00482	ko00940,ko01100,ko01110
pme0220	225.15	151.11	224.141	C13H20O3	[M+H]+	Methyl jasmonate	Organic acids	Organic acids	1211-29-6	3	199000	191000	166000	6620	10400	8210	9	9	9	35200	48200	38000	C11512	ko00592,ko01110
Lmyp003951	227.09	181.09	226.084	C11H14O5	[M+H]+	3-Hydroxy-1-(4-hydroxy-3,5-dimethoxyphenyl)propan-1-one	Phenolic acids	Phenolic acids	-	2	773000	657000	755000	362000	331000	324000	494000	494000	445000	392000	345000	352000	--	--
Cmsp002787	227.09	181.05	226.084	C11H14O5	[M+H]+	3,4'-Dihydroxy-3',5'-dimethoxypropiophenone	Phenolic acids	Phenolic acids	136196-47-9	2	1330000	1420000	1520000	78500	76000	51500	30600	29700	45300	349000	300000	355000	--	--
pme0116	227.11	156	226.107	C9H14N4O3	[M+H]+	L-Carnosine	Amino acids and derivatives	Amino acids and derivatives	305-84-0	3	9	9	9	22400	23100	22600	19200	26400	21700	19400	18800	23500	C00386	ko00340,ko00410,ko01100
HJAP051	227.13	181.09	226.121	C12H18O4	[M+H]+	3-(3,4,5-Trimethoxyphenyl)propan-1-ol	Phenolic acids	Phenolic acids	-	2	4560	6390	3800	9	9	9	59400	73800	54900	70300	77300	69100	--	--
pmb2643	225.19	207	226.193	C14H26O2	[M-H]-	Myristoleic acid	Lipids	Free fatty acids	544-64-9	2	11400	13800	10900	13000	13500	16300	14100	12700	13000	12800	14600	13700	C08322	--
MWStz170	227.14	86.06	226.3	C11H18N2O3	[M+H]+	Cyclo(L-Leu-trans-4-hydroxy-L-Pro)	Amino acids and derivatives	Amino acids and derivatives	115006-86-5	3	9	9	9	9	9	9	53000	56400	58400	9260	15700	17900	--	--
pme1194	228.1	112	227.091	C9H13N3O4	[M+H]+	2'-Deoxycytidine	Nucleotides and derivatives	Nucleotides and derivatives	951-77-9	1	225000	282000	281000	68500	76900	72900	1700000	1700000	1720000	521000	500000	577000	C00881	ko00240,ko01100,ko01232,ko02010
Lmlp002765	229.12	201.13	228.115	C15H16O2	[M+H]+	Stilbostemin B	Phenolic acids	Phenolic acids	162411-67-8	3	9	9	9	6180	4570	5140	18900	15600	15400	7830	5220	4310	--	--
mws0119	227.2	227.2	228.209	C14H28O2	[M-H]-	Myristic Acid	Lipids	Free fatty acids	544-63-8	1	21900000	24100000	25200000	25900000	28500000	27100000	26600000	24700000	25400000	22300000	22500000	23200000	C06424	ko00061,ko01100
Lmhp001461	229.15	70.07	229.154	C11H20N2O3	[M+H]+	L-Prolyl-L-Leucine	Amino acids and derivatives	Amino acids and derivatives	52899-07-7	3	588000	649000	677000	336000	321000	435000	3200000	3230000	3310000	1050000	1040000	978000	--	--
mws0474	229.14	211	230.152	C12H22O4	[M-H]-	Dodecanedioic aicd	Lipids	Free fatty acids	693-23-2	1	14200	12800	15600	1990	1520	2600	3690	3840	3670	7260	4790	4620	C02678	--
Lmhp001670	231.16	72.08	231.17	C11H22N2O3	[M+H]+	L-Valyl-L-Leucine	Amino acids and derivatives	Amino acids and derivatives	3989-97-7	3	1610000	1700000	1390000	1320000	1480000	1490000	15100000	15600000	13300000	4480000	3600000	4370000	--	--
pmp000287	233.04	218.02	232.037	C12H8O5	[M+H]+	5-Methoxy-8-hydroxypsoralen	Lignans and Coumarins	Coumarins	28437-68-5	2	3750	1980	3950	25100	26300	21900	37900	35000	41200	12600	14000	14900	--	--
pmb0962	235.1	118.3	234.158	C10H22N2O4	[M+H]+	L-Lysine-Butanoic Acid	Amino acids and derivatives	Amino acids and derivatives	80407-71-2	3	40400	45100	48100	63400	82200	72500	175000	161000	209000	56500	61300	77500	--	--
ML10174588	233.16	233.16	234.162	C15H22O2	[M-H]-	Confertifoline	Terpenoids	Sesquiterpenoids	1811-23-0	2	3590000	3580000	3500000	4900000	4920000	10900000	3560000	4140000	5030000	3530000	3620000	3840000	C09376	--
pme1313	237.09	192	236.08	C11H12N2O4	[M+H]+	N'-Formylkynurenine	Amino acids and derivatives	Amino acids and derivatives	1022-31-7	3	709000	649000	659000	38300000	40800000	39600000	20100000	20600000	19900000	12300000	12200000	11600000	C02700	ko00380,ko01100,ko01240
mws4176	237.12	120.09	236.116	C12H16N2O3	[M+H]+	L-Alanyl-L-Phenylalanine	Amino acids and derivatives	Amino acids and derivatives	3061-90-3	2	293000	301000	278000	442000	470000	428000	4460000	4420000	4680000	1230000	1240000	1250000	--	--
pme0428	237.08	103	238.084	C12H14O5	[M-H]-	3,4,5-Trimethoxycinnamic acid	Phenolic acids	Phenolic acids	90-50-6	3	121000	120000	125000	9	9	9	9	9	9	42900	39000	46600	--	--
pmn001669	237.08	147	238.084	C12H14O5	[M-H]-	Methyl sinapate	Phenolic acids	Phenolic acids	20733-94-2	2	417000	452000	429000	40200	45700	34600	9	9	9	103000	103000	98300	--	--
pmp000476	240.2	57.1	239.189	C14H25NO2	[M+H]+	N-Isobutyl-4,5-epoxy-2E-decaenamide	Alkaloids	Alkaloids	-	2	6070	7350	9190	9600	8720	9700	5960	5110	7020	13300	9050	12100	--	--
MWSslk108	204.13	85.03	239.697	C9H18ClNO4	[M+H]+	O-Acetyl-L-carnitine hydrochloride	Alkaloids	Alkaloids	5080-50-2	3	11400000	12200000	11300000	12300000	14600000	16100000	18200000	17900000	18100000	14700000	14200000	12700000	--	--
mws0221	241.03	152	240.024	C6H12N2O4S2	[M+H]+	L-Cystine	Amino acids and derivatives	Amino acids and derivatives	56-89-3	3	9	9	9	106000	126000	109000	91000	87700	107000	88300	97200	99500	C00491	ko00270,ko01100,ko02010
Lmzn001925	239.09	195.1	240.1	C12H16O5	[M-H]-	3,4'-Dihydroxy-3'-methoxybenzenepentanoic acid	Phenolic acids	Phenolic acids	-	3	27900	40700	29100	12200	14500	13600	21200	35600	23000	26700	35100	17900	--	--
pme2827	239	223	240.245	C16H32O	[M-H]-	Palmitaldehyde	Lipids	Free fatty acids	629-80-1	3	15600000	16800000	15800000	17600000	17500000	19300000	16600000	16500000	18200000	9480000	10200000	10400000	C00517	ko00071
HJAP106	242.1	136.06	241.096	C12H11N5O	[M+H]+	N6-(4-hydroxybenzyl)adnine riboside	Nucleotides and derivatives	Nucleotides and derivatives	-	3	9	9	9	32800	26900	29200	108000	103000	130000	44600	47000	41200	--	--
MWS2910	242.11	126.07	241.106	C10H15N3O4	[M+H]+	5-Methyl-2'-deoxycytidine	Nucleotides and derivatives	Nucleotides and derivatives	838-07-3	3	59800	62900	55800	42800	32700	31000	1150000	1220000	1240000	387000	357000	418000	C03592	--
mws1383	243.09	145	242.08	C12H10N4O2	[M+H]+	Lumichrome	Alkaloids	Alkaloids	1086-80-2	3	56300	44800	52800	123000	120000	131000	69600	57000	71600	32600	33700	36100	C01727	ko00740
pme0264	243.1	127	242.09	C10H14N2O5	[M+H]+	Thymidine	Nucleotides and derivatives	Nucleotides and derivatives	50-89-5	1	1020000	985000	997000	95600	79100	74900	1600000	1560000	1680000	775000	837000	869000	C00214	ko00240,ko01100,ko01232
mws0359	241.22	241.22	242.225	C15H30O2	[M-H]-	Pentadecanoic Acid	Lipids	Free fatty acids	1002-84-2	1	709000	657000	734000	1560000	1670000	1730000	4770000	4960000	4050000	1990000	2590000	2450000	C16537	--
MWS2430	241.22	241.21	242.225	C15H30O2	[M-H]-	13-methylmyristic acid	Lipids	Free fatty acids	2485-71-4	1	516000	366000	388000	396000	442000	395000	526000	543000	517000	404000	431000	428000	--	--
pme3732	244.09	112	243.086	C9H13N3O5	[M+H]+	Cytidine	Nucleotides and derivatives	Nucleotides and derivatives	65-46-3	1	18000000	15900000	14000000	1260000	1410000	993000	8540000	6330000	7740000	7760000	7570000	6500000	C00475	ko00240,ko01100,ko01232,ko02010
ML10180524	244.09	112.05	243.086	C9H13N3O5	[M+H]+	Cytarabine	Nucleotides and derivatives	Nucleotides and derivatives	147-94-4	1	7780000	9990000	10600000	2470000	1810000	2000000	13900000	13300000	14700000	4740000	4240000	6740000	C02961	--
mws0248	243.06	110	244.07	C9H12N2O6	[M-H]-	Uridine	Nucleotides and derivatives	Nucleotides and derivatives	58-96-8	1	1570000	1770000	1550000	550000	458000	554000	1700000	1980000	1780000	688000	828000	1280000	C00299	ko00240,ko01100,ko01232,ko02010
pme2266	245.1	227	244.088	C10H16N2O3S	[M+H]+	Biotin	Others	Vitamin	58-85-5	2	29300	36300	38100	40900	54800	40700	187000	167000	165000	53700	74800	65400	C00120	ko00780,ko01100,ko01240,ko02010
MWS5231	243.16	181.16	244.167	C13H24O4	[M-H]-	Tridecanedioic acid	Lipids	Free fatty acids	505-52-2	1	408000	409000	414000	104000	112000	106000	95100	100000	111000	177000	173000	176000	--	--
MWSmce295	245.07	113.03	244.2	C9H12N2O6	[M+H]+	1-beta-D-Arabinofuranosylurac??il	Nucleotides and derivatives	Nucleotides and derivatives	3083-77-0	3	1230000	1530000	1180000	170000	131000	108000	501000	507000	570000	510000	487000	496000	C16908	--
Lmhp003064	245.12	120.08	245.128	C14H16N2O2	[M+H]+	Cyclo(Pro-Phe)	Amino acids and derivatives	Amino acids and derivatives	3705-26-8	3	9920	7790	6720	15200	19100	12800	99800	86700	91500	23900	20600	19900	C11847	--
Lmhp002031	245.18	86.1	245.186	C12H24N2O3	[M+H]+	L-Leucyl-L-Leucine	Amino acids and derivatives	Amino acids and derivatives	3303-31-9	2	745000	695000	705000	579000	532000	530000	4390000	4390000	4480000	1350000	1330000	1360000	--	--
pmb2591	245.09	203.2	246.1	C13H14N2O3	[M-H]-	N-Acetyl-L-Tryptophan	Amino acids and derivatives	Amino acids and derivatives	1218-34-4	2	55800	47700	46600	30200	38400	31800	137000	125000	128000	40500	49400	43100	--	--
Lmrj002087	247.13	86.09	246.121	C10H18N2O5	[M+H]+	L-Isoleucyl-L-Aspartate	Amino acids and derivatives	Amino acids and derivatives	-	2	344000	349000	348000	432000	414000	451000	480000	556000	710000	287000	258000	310000	--	--
Zmdp001647	247.13	184.1	246.122	C10H18N2O5	[M+H]+	γ-Glutamyl-L-valine	Amino acids and derivatives	Amino acids and derivatives	-	3	288000	284000	257000	118000	100000	99700	77400	64800	83800	105000	110000	122000	--	--
MWSslk172	247.06	217.02	246.215	C13H10O5	[M+H]+	Isopimpinellin	Lignans and Coumarins	Coumarins	482-27-9	3	3230	1080	3780	29000	25700	29700	25400	23100	23600	16300	16300	13800	C02162	ko00999,ko01110
pme3961	252.11	136	251.102	C10H13N5O3	[M+H]+	2'-Deoxyadenosine	Nucleotides and derivatives	Nucleotides and derivatives	958-09-8	1	14700	12600	12200	26400	24800	20300	1400000	1330000	1290000	533000	491000	466000	C00559	ko00230,ko01100,ko01232,ko02010
pme2776	253.09	137	252.086	C10H12N4O4	[M+H]+	2'-Deoxyinosine	Nucleotides and derivatives	Nucleotides and derivatives	890-38-0	3	6670	7000	6900	9200	11600	17300	34600	31200	29100	14400	14500	15600	C05512	ko00230,ko01100,ko01232,ko02010
Xmdn001002	251.12	164.08	252.114	C17H16O2	[M-H]-	Trans-hinokiresinol	Lignans and Coumarins	Lignans	17676-24-3	3	9	9	9	9	9	9	9	9	9	54100	53000	47800	--	--
Lmmp001410	253.15	165.05	252.147	C13H20N2O3	[M+H]+	Dihydrocaffeoylputrescine	Alkaloids	Phenolamine	-	3	9	9	9	95700	91600	83400	475000	518000	518000	183000	185000	186000	--	--
mws0361	253.22	235.19	254.225	C16H30O2	[M-H]-	Palmitoleic Acid	Lipids	Free fatty acids	373-49-9	1	18500	16400	16400	10800	8630	11400	15800	14600	16900	9510	12800	13000	C08362	ko00061,ko01100
Lmcn009122	253.22	235.21	254.225	C16H30O2	[M-H]-	(7Z)-Hexadecenoic acid	Lipids	Free fatty acids	2416-19-5	1	33900	28300	34900	17400	14600	15400	29300	18200	25800	20400	20700	17400	--	--
MWSslk183	255.07	181.07	254.24	C15H10O4	[M+H]+	7,8-Dihydroxy-4-phenylcoumarin	Lignans and Coumarins	Coumarins	842-01-3	3	14300	17700	12600	349000	362000	358000	36000	42600	31400	61500	64900	63800	--	--
pma3101	256.2	124.1	256.082	C11H14NO6+	[M+H]+	Nicotinate D-ribonucleoside	Others	Vitamin	17720-18-2	3	19700000	18500000	19500000	25800000	28200000	21700000	30800000	31500000	28400000	20800000	20600000	21700000	C05841	ko00760,ko01100
mws1488	255.23	237.22	256.24	C16H32O2	[M-H]-	Palmitic acid	Lipids	Free fatty acids	-	1	70600	71900	66300	95200	117000	102000	112000	130000	126000	87300	101000	111000	C00249	ko00061,ko00062,ko00071,ko00073,ko01040,ko01100,ko01212
pme1187	257.08	124	258.085	C10H14N2O6	[M-H]-	5-Methyluridine	Nucleotides and derivatives	Nucleotides and derivatives	1463-10-1	2	30000	32100	27000	12400	9380	12800	10500	5090	8970	8570	8110	8870	--	--
MWSslk133	257.18	195.18	258.35	C14H26O4	[M-H]-	Tetradecanedioic acid	Lipids	Free fatty acids	821-38-5	1	451000	445000	429000	27400	23000	24000	23400	25800	27900	117000	108000	112000	--	--
Zmyn000110	258.04	78.96	259.046	C6H14NO8P	[M-H]-	D-Glucosamine 1-phosphate	Others	Saccharides and Alcohols	2152-75-2	3	46200	41500	45200	31000	30400	31000	41000	38900	36300	33200	35800	31500	C06156	ko00520,ko01100,ko01250
pme3313	259	97	260.03	C6H13O9P	[M-H]-	D-Fructose 6-phosphate*	Others	Saccharides and Alcohols	643-13-0	1	1350000	9	989000	1200000	1280000	9	2860000	2470000	3210000	2540000	2220000	2330000	C00085	ko00052,ko00500,ko00710,ko01100,ko01110,ko01200
mws1090	259.02	97	260.03	C6H13O9P	[M-H]-	Glucose-1-phosphate*	Others	Saccharides and Alcohols	59-56-3	1	3720000	3960000	3770000	2570000	2660000	2650000	3770000	4030000	3710000	2730000	2520000	2960000	C00103	ko00010,ko00040,ko00052,ko00500,ko00520,ko00523,ko00561,ko01100,ko01110,ko01240,ko01250
mws0866	259.02	97	260.03	C6H13O9P	[M-H]-	D-Glucose 6-phosphate*	Others	Saccharides and Alcohols	56-73-5	1	3940000	3840000	4150000	2440000	2670000	2490000	3810000	3710000	3560000	2730000	2380000	2940000	C00092	ko00500,ko00524,ko00562,ko01100,ko01110
Cmpp007319	261.11	189.06	260.105	C15H16O4	[M+H]+	7-Methoxy-5-Prenyloxycoumarin	Lignans and Coumarins	Coumarins	35590-41-1	1	95100	85100	98100	295000	304000	286000	455000	485000	385000	227000	201000	183000	--	--
Cmpp005475	261.11	189.06	260.105	C15H16O4	[M+H]+	Meranzin	Lignans and Coumarins	Coumarins	23971-42-8	1	205000	173000	156000	1290000	1010000	1060000	1670000	1380000	1580000	687000	616000	697000	--	--
Zmdp002216	261.14	86.1	260.137	C11H20N2O5	[M+H]+	L-γ-Glutamyl-L-leucine	Amino acids and derivatives	Amino acids and derivatives	2566-39-4	1	1300000	1420000	1370000	1230000	1130000	1160000	392000	329000	368000	593000	659000	665000	--	--
MWS4309	262.12	188.07	261.111	C13H15N3O3	[M+H]+	Glycyl-tryptophan	Amino acids and derivatives	Amino acids and derivatives	2390-74-1	2	79300	84000	84000	183000	275000	233000	1750000	1690000	1420000	536000	525000	429000	--	--
Zmpn000095	261.04	78.96	262.045	C6H15O9P	[M-H]-	Sorbitol-6-phosphate	Others	Saccharides and Alcohols	20479-58-7	3	26400	50900	36900	32400	36800	29300	28700	41500	43700	33000	28200	33000	C01096	ko00051,ko01100
Lmhp001732	263.13	70.07	263.139	C14H18N2O3	[M+H]+	L-Prolyl-L-Phenylalanine	Amino acids and derivatives	Amino acids and derivatives	13589-02-1	3	58000	55400	40500	238000	185000	155000	1790000	1960000	1900000	469000	520000	508000	--	--
Zmdp000446	265.09	119.02	264.078	C9H16N2O5S	[M+H]+	γ-L-Glutamyl-S-methyl-L-cysteine	Amino acids and derivatives	Amino acids and derivatives	-	3	4990	15300	8740	12700	16700	15500	15700	29200	12100	11500	7820	19000	--	--
Lmtn004049	263.13	204.12	264.136	C15H20O4	[M-H]-	Abscisic acid	Organic acids	Organic acids	21293-29-8	2	61300	54700	52900	248000	231000	238000	1320000	1280000	1290000	333000	318000	330000	C06082	ko00906,ko01100,ko01110,ko04075
Lmhp002001	265.15	72.08	264.147	C14H20N2O3	[M+H]+	L-Valyl-L-Phenylalanine	Amino acids and derivatives	Amino acids and derivatives	3918-92-1	3	625000	565000	586000	495000	503000	474000	4470000	4500000	4530000	1260000	1320000	1310000	--	--
pmb0952	265.1	122.1	265.112	C12H17N4OS+	[M+H]+	Thiamine (Vitamin B1)	Others	Vitamin	70-16-6	3	43900	17800	8180	83500	89000	143000	334000	331000	413000	339000	268000	249000	C00378	ko00730,ko01100,ko01240,ko02010,ko04122
pme0230	268.1	136.06	267.097	C10H13N5O4	[M+H]+	Adenosine	Nucleotides and derivatives	Nucleotides and derivatives	58-61-7	1	5600000	5660000	5330000	10500000	10800000	10800000	28500000	25600000	25400000	12200000	11600000	10800000	C00212	ko00230,ko01100,ko01232,ko02010
Zmjp000966	268.11	136.06	267.097	C10H13N5O4	[M+H]+	Vidarabine	Others	Others	5536-17-4	2	5660000	5630000	5320000	10700000	11100000	10500000	27200000	25600000	26200000	12000000	11700000	11100000	--	--
pme1184	268.1	152	267.097	C10H13N5O4	[M+H]+	2'-Deoxyguanosine	Nucleotides and derivatives	Nucleotides and derivatives	961-07-9	2	1200000	1280000	1230000	284000	272000	273000	8080000	7740000	8000000	2800000	2740000	2930000	C00330	ko00230,ko01100,ko01232,ko02010
pme2890	269.06	136	268.055	C8H16N2O4S2	[M+H]+	L-Homocystine	Amino acids and derivatives	Amino acids and derivatives	626-72-2	3	12100	15000	4290	4330	7070	5650	41700	40000	47100	28300	34900	25400	C01817	ko00270
Zmyn003693	267.07	252.04	268.074	C16H12O4	[M-H]-	6-Hydroxy-2'-methoxyflavone	Flavonoids	Flavones	61546-59-6	3	32000	36700	34800	5210	4870	4620	8390	8310	7460	14500	13200	15500	C15203	--
mws1060	267.07	135	268.081	C10H12N4O5	[M-H]-	9-(Arabinosyl)hypoxanthine	Nucleotides and derivatives	Nucleotides and derivatives	7013-16-3	1	3420000	2930000	3270000	2200000	2270000	2240000	17000000	16800000	16900000	6030000	5990000	5600000	--	--
pme1119	269.09	137	268.081	C10H12N4O5	[M+H]+	Inosine	Nucleotides and derivatives	Nucleotides and derivatives	58-63-9	3	341000	333000	344000	47700	46600	49400	588000	543000	542000	410000	379000	355000	C00294	ko00230,ko01100,ko01232,ko02010
pmp000086	269.1	177.05	268.095	C13H16O6	[M+H]+	1-Feruloyl-sn-glycerol	Phenolic acids	Phenolic acids	-	1	326000	376000	368000	9	9	9	9	9	9	107000	91100	127000	--	--
mws0383	267.23	267.23	268.24	C17H32O2	[M-H]-	10-Heptadecenoic Acid	Lipids	Free fatty acids	29743-97-3	1	332000	438000	414000	1270000	1500000	979000	607000	646000	565000	476000	827000	635000	--	--
MWS20151	271.06	153.02	270.053	C15H10O5	[M+H]+	Apigenin	Flavonoids	Flavones	520-36-5	3	58300	54300	53100	9	9	9	9	9	9	21600	17500	20900	C01477	ko00941,ko00943,ko00944,ko01100,ko01110
mws0063	271.06	153.02	270.053	C15H10O5	[M+H]+	Genistein	Flavonoids	Isoflavones	446-72-0	1	291000	295000	288000	9770	9	9	14100	11300	14200	102000	105000	94400	C06563	ko00943,ko01100,ko01110
pmf0526	271.1	147.2	270.089	C16H14O4	[M+H]+	Isoimperatorin	Lignans and Coumarins	Coumarins	482-45-1	2	3040	1870	2280	6620	7900	9020	5900	5330	4690	3290	3470	2900	C16976	--
MWS20159	271.12	91.05	270.11	C13H18O6	[M+H]+	Phenyl-β-D-glucopyranoside	Others	Others	-	2	29400	32300	28200	30200	25900	30300	51300	52700	44400	32300	52700	30300	--	--
pme3475	273.08	153	272.068	C15H12O5	[M+H]+	Butin	Flavonoids	Flavanones	492-14-8	2	199000	221000	214000	19500	24500	19500	86700	73000	72900	81300	81900	90500	C09614	ko00941
mws0914	271.06	151	272.068	C15H12O5	[M-H]-	Pinobanksin	Flavonoids	Flavanonols	548-82-3	1	409000	429000	402000	35400	30400	30300	118000	130000	129000	143000	140000	143000	C09826	ko00941
pme0376	271.06	151	272.068	C15H12O5	[M-H]-	Naringenin (5,7,4'-Trihydroxyflavanone)*	Flavonoids	Flavanones	480-41-1	2	404000	389000	422000	34500	27000	33000	138000	130000	117000	148000	146000	127000	C00509	ko00941,ko00943,ko01100,ko01110
pme2960	273.08	153	272.068	C15H12O5	[M+H]+	Naringenin chalcone*	Flavonoids	Chalcones	73692-50-9	2	217000	219000	222000	21300	19600	26800	82700	83100	85000	72700	82900	86800	C06561	ko00941,ko01100,ko01110
pme3472	271.09	107.6	272.09	C12H16O7	[M-H]-	Arbutin	Phenolic acids	Phenolic acids	497-76-7	3	14400000	14600000	13900000	320000	321000	313000	1250000	1170000	1210000	3100000	2950000	2910000	C06186	ko00010
Lmmn003323	271.23	225.22	272.235	C16H32O3	[M-H]-	2-Hydroxyhexadecanoic acid	Organic acids	Organic acids	764-67-0	1	1220000	1170000	1080000	3820000	3860000	3390000	31900000	32100000	33200000	12000000	11700000	11500000	--	--
MWSmce356	275.07	114.02	274.25	C5H14N4O7S	[M+H]+	L-Canavanine sulfate	Amino acids and derivatives	Amino acids and derivatives	2219-31-0	3	55200	42700	47300	165000	161000	140000	96300	85000	100000	185000	156000	154000	--	--
pmb0034	277.1	114.7	276.096	C10H16N2O7	[M+H]+	L-α-Glutamyl-L-Glutamic Acid	Amino acids and derivatives	Amino acids and derivatives	3929-61-1	3	671000	745000	705000	314000	283000	286000	1990000	1720000	1650000	708000	783000	758000	C01425	--
Lmrj002793	277.12	120.08	276.112	C14H16N2O4	[M+H]+	Cyclo(Phe-Glu)	Amino acids and derivatives	Amino acids and derivatives	-	1	209000	233000	217000	2850000	2850000	3090000	1590000	1520000	1590000	880000	844000	822000	--	--
pme1712	275	257	276.132	C11H20N2O6	[M-H]-	L-Saccharopine	Amino acids and derivatives	Amino acids and derivatives	997-68-2	3	136000	155000	163000	128000	147000	144000	230000	193000	181000	167000	211000	237000	C00449	ko00300,ko00310,ko01100,ko01110,ko01230
pmb0508	277.17	147.04	276.159	C14H20N4O2	[M+H]+	p-Coumaroylagmatine	Alkaloids	Phenolamine	7295-86-5	3	9	9	9	12800	10500	12100	113000	112000	121000	30400	35900	29300	C04498	ko00999,ko01100,ko01110
MWSslk154	277.13	115.04	276.28	C12H20O7	[M+H]+	Triethyl citrate	Organic acids	Organic acids	77-93-0	3	8800	7470	6490	10700	12900	17000	8390	9400	11700	7900	6890	8460	--	--
Zmdp001663	279.1	133.03	278.094	C10H18N2O5S	[M+H]+	γ-glutamylmethionine	Amino acids and derivatives	Amino acids and derivatives	17663-87-5	3	43500	46000	43100	136000	154000	138000	60000	57700	60300	69800	57100	61700	--	--
mws1038	277.12	146	278.13	C11H22N2O4S	[M-H]-	Pantetheine	Others	Others	496-65-1	1	72500	75500	57000	100000	132000	105000	237000	268000	305000	148000	143000	175000	C00831	ko00332,ko00770,ko01100,ko01110
Lmxp011770	279.16	149.02	278.152	C16H22O4	[M+H]+	Diisobutyl phthalate*	Phenolic acids	Phenolic acids	84-69-5	1	44200000	44900000	43000000	35800000	32400000	41100000	40300000	38900000	41900000	31400000	31600000	32800000	C15205	--
Lmlp012720	279.16	149.02	278.152	C16H22O4	[M+H]+	Dibutyl phthalate*	Phenolic acids	Phenolic acids	84-74-2	1	43200000	44500000	42500000	35600000	35100000	39800000	42100000	43000000	41600000	32200000	34000000	33200000	C14214	--
mws5035	279.17	120.08	278.163	C15H22N2O3	[M+H]+	L-Leucyl-L-phenylalanine	Amino acids and derivatives	Amino acids and derivatives	56217-82-4	2	662000	885000	696000	464000	641000	588000	3760000	3870000	3880000	1170000	1190000	1040000	--	--
Lmhp003013	279.17	177.05	278.163	C15H22N2O3	[M+H]+	N-Feruloyl-Cadaverine	Alkaloids	Phenolamine	-	3	46500	38100	35100	9	9	9	9	9	9	14200	9090	8210	--	--
mws0366	277.22	277.22	278.225	C18H30O2	[M-H]-	γ-Linolenic Acid	Lipids	Free fatty acids	506-26-3	1	14900000	14200000	15700000	18300000	20200000	18800000	26300000	25700000	24800000	18000000	17600000	16800000	C06426	ko00591,ko01040,ko01100
pmb0889	279.23	95.1	278.225	C18H30O2	[M+H]+	Punicic acid (9Z,11E,13Z-octadecatrienoic acid)	Lipids	Free fatty acids	544-72-9	1	18000000	17000000	17300000	818000	760000	827000	1900000	2110000	2150000	6540000	7010000	6760000	C08364	--
mws0367	277.22	277.22	278.225	C18H30O2	[M-H]-	α-Linolenic Acid	Lipids	Free fatty acids	463-40-1	2	15300000	14800000	14800000	18900000	19800000	18600000	27500000	26800000	24800000	17300000	17600000	18500000	C06427	ko00592,ko01040,ko01100,ko01110
pmb1650	279.2	149.4	278.225	C18H30O2	[M+H]+	Octadeca-11E,13E,15Z-trienoic acid	Lipids	Free fatty acids	25575-00-2	3	14300000	14100000	14200000	10200000	10500000	12500000	14200000	13100000	13300000	10100000	9730000	10300000	--	--
Lmbn005923	277.22	59.01	278.225	C18H30O2	[M-H]-	Crepenynic acid	Lipids	Free fatty acids	2277-31-8	3	268000	257000	253000	291000	336000	336000	468000	466000	458000	304000	300000	289000	C07289	ko00591
mws0629	281.11	166	280.106	C13H16N2O5	[M+H]+	L-Aspartyl-L-Phenylalanine	Amino acids and derivatives	Amino acids and derivatives	13433-09-5	1	138000	144000	131000	200000	197000	168000	383000	379000	383000	194000	176000	182000	--	--
pmp001245	280.15	221.08	280.138	C15H22NO4+	[M]+	Feruloylcholine	Alkaloids	Phenolamine	85927-25-9	2	12800	13000	14000	11300	10600	14100	241000	256000	266000	84500	68300	87800	--	--
mws1491	279.23	279.23	280.24	C18H32O2	[M-H]-	Linoleic acid	Lipids	Free fatty acids	60-33-3	1	17600000	15100000	17200000	35200000	34300000	31700000	57300000	53900000	47000000	26000000	30800000	28000000	C01595	ko00591,ko01040,ko01100
Lmbn006152	279.23	59.01	280.24	C18H32O2	[M-H]-	(9Z,11E)-Octadecadienoic acid	Lipids	Free fatty acids	2540-56-9	3	37600	28900	38800	80600	95800	80800	130000	130000	115000	55300	72600	59900	C04056	ko00591
Hmhp001812	282.12	136.06	281.112	C11H15N5O4	[M+H]+	2'-O-Methyladenosine	Nucleotides and derivatives	Nucleotides and derivatives	2140-79-6	2	4250000	4480000	4610000	972000	903000	874000	3980000	3940000	4120000	2090000	2150000	2130000	--	--
MWS4354	282.12	150.08	281.112	C11H15N5O4	[M+H]+	N6-methyladenosine	Nucleotides and derivatives	Nucleotides and derivatives	1867-73-8	3	431000	455000	435000	171000	169000	151000	541000	556000	535000	273000	302000	269000	--	--
YC512118	282.28	247.24	281.272	C18H35NO	[M+H]+	Oleamide (9-Octadecenamide)	Lipids	Free fatty acids	301-02-0	1	37900	32800	28400	13400	18500	28600	34100	26700	23700	24300	25300	22500	C19670	--
Zmhp004969	283.13	121.07	282.126	C18H18O3	[M+H]+	4,4,5-trihydroxy-l,l'-di-2-propenylbiphenyl	Lignans and Coumarins	Lignans	-	3	40200	43100	49500	9	9	9	9	9	9	11900	18000	16700	--	--
Lmyn012331	281.25	281.25	282.256	C18H34O2	[M-H]-	Petroselinic acid	Lipids	Free fatty acids	593-39-5	2	12400000	10800000	11700000	11300000	14000000	11700000	29300000	28500000	21700000	17300000	21000000	20100000	C08363	--
mws2623	281.25	281.25	282.256	C18H34O2	[M-H]-	11-Octadecanoic acid(Vaccenic acid)	Lipids	Free fatty acids	506-17-2	1	12400000	11100000	11900000	11000000	13600000	11400000	30000000	28600000	21700000	17700000	21900000	20600000	C21944	--
pme1178	284.1	152	283.092	C10H13N5O5	[M+H]+	Guanosine	Nucleotides and derivatives	Nucleotides and derivatives	118-00-3	1	81700000	86500000	96500000	27600000	27800000	28800000	113000000	112000000	80500000	59700000	59500000	57900000	C00387	ko00230,ko01100,ko01232,ko02010
Zmyp000878	284.1	152.06	283.092	C10H13N5O5	[M+H]+	2-Hydroxyadenosine	Nucleotides and derivatives	Nucleotides and derivatives	1818-71-9	2	12800000	13300000	10600000	2840000	2710000	2950000	12700000	14000000	14000000	7260000	7270000	7110000	C08432	--
mws4160	285.08	270.07	284.068	C16H12O5	[M+H]+	Wogonin (5,7-Dihydroxy-8-methoxyflavone)	Flavonoids	Flavones	632-85-9	2	55100	58800	64900	9	9	9	9	9	9	19500	15500	17400	C10197	--
mws0918	283.06	268	284.068	C16H12O5	[M-H]-	Prunetin (5,4'-Dihydroxy-7-methoxyisoflavone)	Flavonoids	Isoflavones	552-59-0	1	1320000	1210000	1230000	9	9	9	9	9	9	317000	299000	316000	C10521	ko00943
pme3250	285.08	270	284.068	C16H12O5	[M+H]+	Biochanin A	Flavonoids	Isoflavones	491-80-5	1	62300	65800	58300	9	9	9	9	9	9	16700	21000	19400	C00814	ko00943,ko01100,ko01110
mws0129	285.08	270	284.068	C16H12O5	[M+H]+	Genkwanin (Apigenin 7-methyl ether)	Flavonoids	Flavones	437-64-9	1	138000	129000	122000	9	9	9	9	9	9	35700	37200	34600	C10046	--
MWSHY0114	285.08	242.06	284.068	C16H12O5	[M+H]+	Acacetin	Flavonoids	Flavones	480-44-4	1	39500	39100	41500	9	9	9	9	9	9	11900	10500	10700	--	--
mws0668	283.07	151	284.076	C10H12N4O6	[M-H]-	Xanthosine	Nucleotides and derivatives	Nucleotides and derivatives	146-80-5	1	4760000	5110000	4720000	4950000	4720000	4910000	11000000	10200000	9710000	5200000	5080000	5090000	C01762	ko00230,ko00232,ko01100,ko01110,ko01232,ko02010
mws1505	283.1	135	284.105	C17H16O4	[M-H]-	Phenethyl caffeate	Phenolic acids	Phenolic acids	104594-70-9	3	10200	11300	10600	9	9	9	9	9	9	3170	2260	2360	C10484	--
mws1489	283.26	283.26	284.272	C18H36O2	[M-H]-	Stearic Acid	Lipids	Free fatty acids	-	1	2200000	631000	770000	1050000	769000	1160000	1710000	1250000	1220000	970000	995000	926000	C01530	ko00061,ko01040,ko01100
Zmyn005026	283.26	283.26	284.272	C18H36O2	[M-H]-	16-Methylheptadecanoic acid	Lipids	Free fatty acids	2724-58-5	3	2000000	551000	627000	950000	687000	974000	1530000	1060000	1110000	830000	840000	831000	C20356	--
MWSHY0089	287.09	167.03	286.084	C16H14O5	[M+H]+	Sakuranetin	Flavonoids	Flavanones	2957-21-3	3	75700	60400	71800	9	9	9	9	9	9	17800	18400	23800	C09833	ko00941,ko01110
pmp000020	287.09	203.04	286.084	C16H14O5	[M+H]+	Oxypeucedanin	Lignans and Coumarins	Coumarins	737-52-0	2	9	9	9	13300	13400	15600	24000	19000	18500	11500	9070	9940	C09282	--
mws1034	287.09	153.02	286.084	C16H14O5	[M+H]+	Isosakuranetin (5,7-Dihydroxy-4'-methoxyflavanone)	Flavonoids	Flavanones	480-43-3	2	6230	4180	3880	8820	14600	12700	14300	10500	16900	6040	4360	5280	C05334	ko00941,ko01110
pmp000019	287.09	203.04	286.084	C16H14O5	[M+H]+	Pabulenol	Lignans and Coumarins	Coumarins	33889-70-2	2	3930	6290	4640	16800	18100	19300	23200	27500	26900	13100	8490	10200	--	--
Zmyn005252	285.24	239.24	286.251	C17H34O3	[M-H]-	3-Hydroxy-palmitic acid methyl ester	Lipids	Free fatty acids	51883-36-4	3	28400	30100	25600	38700	42500	38200	191000	184000	178000	63300	69800	62800	C11849	--
MWSslk132	285.21	223.21	286.41	C16H30O4	[M-H]-	Hexadecanedioic acid	Lipids	Free fatty acids	505-54-4	1	841000	867000	828000	42100	37000	37200	142000	138000	131000	247000	223000	235000	--	--
Lmyn007883	287.22	287.22	288.23	C16H32O4	[M-H]-	9,16-Dihydroxypalmitic acid*	Lipids	Free fatty acids	38076-49-2	2	1780000	1750000	1730000	9	9	9	469000	509000	448000	720000	658000	659000	--	--
pmn001686	287.22	241.22	288.23	C16H32O4	[M-H]-	10,16-Dihydroxypalmitic acid*	Lipids	Free fatty acids	3233-90-7	1	66100	55900	62600	9	9	9	12400	16200	12000	26500	24600	23800	C08285	ko00073
pmb3081	289	97	290.004	C6H11PO11	[M-H]-	Glucarate O-Phosphoric acid	Others	Saccharides and Alcohols	-	2	854000	818000	749000	714000	561000	925000	1390000	1400000	1380000	1490000	1480000	1390000	--	--
Lmyn003835	289.04	137.02	290.043	C14H10O7	[M-H]-	4-(3,4,5-Trihydroxybenzoxy)benzoic Acid	Phenolic acids	Phenolic acids	-	3	15000	11000	10200	14800	14800	9	56200	39400	55700	15300	24200	26600	--	--
pmb2657	289.1	97.1	290.123	C10H18N4O6	[M-H]-	Argininosuccinic acid	Organic acids	Organic acids	2387-71-5	3	607000	729000	688000	80300	85200	92100	45600	55000	59700	118000	129000	162000	C03406	ko00220,ko00250,ko01100,ko01110,ko01230
pmb0885	291	190.9	290.188	C18H26O3	[M+H]+	4-Oxo-9Z,11Z,13E,15E-Octadecatetraenoic Acid	Lipids	Free fatty acids	-	3	428000	410000	390000	9	9	9	9	9	9	74400	83700	73300	--	--
pmb2893	291.15	119.2	292.154	C14H20N4O3	[M-H]-	N-p-Coumaroylhydroxyagmatine	Alkaloids	Phenolamine	-	3	25900	19200	24000	32500	24900	18200	26800	32400	31000	23600	23300	20100	--	--
Zmyn004548	291.2	235.17	292.204	C18H28O3	[M-H]-	12-Oxo-phytodienoic acid	Lipids	Free fatty acids	85551-10-6	3	16000	17200	15200	2430	1910	1990	3730	4250	5070	5700	4450	6370	C01226	ko00592,ko01100,ko01110
MWSmce689	293.25	95.09	292.46	C19H32O2	[M+H]+	Methyl linolenate	Lipids	Free fatty acids	301-00-8	2	235000	229000	249000	10200	14400	14800	35300	41300	27700	134000	139000	133000	--	--
MWSmce098	294.2	137.06	293.4	C17H27NO3	[M+H]+	Nonivamide	Alkaloids	Phenolamine	2444-46-4	3	39100	39900	40700	12800	17300	13200	8950	9600	8940	16600	15300	18900	--	--
Zmdn001564	293.11	164.07	294.122	C14H18N2O5	[M-H]-	γ-Glutamylphenylalanine	Amino acids and derivatives	Amino acids and derivatives	7432-24-8	1	749000	821000	743000	1260000	1190000	1150000	731000	712000	732000	640000	564000	677000	--	--
pmb2786	293.21	235.17	294.219	C18H30O3	[M-H]-	9-Hydroxy-10,12,15-octadecatrienoic acid	Lipids	Free fatty acids	89886-42-0	2	5510	5420	3380	5770	5540	5370	9920	9580	9950	4910	4270	4060	C16326	ko00592
pmb2787	293.21	275.1	294.219	C18H30O3	[M-H]-	9-Oxo-10E,12Z-octadecadienoic acid	Lipids	Free fatty acids	54232-59-6	2	521000	503000	514000	9770	10700	8350	22700	24000	15400	166000	173000	165000	C14766	ko00591
Zmyn004676	293.21	113.1	294.219	C18H30O3	[M-H]-	17-Hydroxylinolenic acid	Lipids	Free fatty acids	-	3	22500000	22200000	22100000	326000	292000	317000	708000	751000	744000	7440000	7170000	7010000	C16346	ko00592
Lmcn009539	293.25	293.25	294.256	C19H34O2	[M-H]-	E,E,Z-1,3,12-Nonadecatriene-5,14-diol	Lipids	Free fatty acids	-	2	13500	11800	8340	34000	41700	34300	214000	175000	128000	53900	64100	67800	--	--
Lmqp000329	296.07	104.11	295.056	C8H14N3O7P	[M+H]+	5-Aminoimidazole ribonucleotide	Nucleotides and derivatives	Nucleotides and derivatives	25635-88-5	1	5610000	4910000	5480000	1340000	1370000	1390000	936000	812000	891000	2090000	2030000	2190000	--	--
Zmsp000237	296.13	134.08	295.125	C11H21NO8	[M+H]+	l,4-dideoxy-1,4-imino-(2-O-β-D-glucopyranosyl)-D-arabinitol	Alkaloids	Pyrrole alkaloids	-	2	344000	333000	410000	655000	766000	662000	617000	488000	447000	463000	484000	438000	--	--
Rfmb091	295.23	195.14	296.235	C18H32O3	[M-H]-	9S-Hydroxy-10E,12Z-octadecadienoic acid	Lipids	Free fatty acids	15514-85-9	1	23000000	22300000	22200000	450000	413000	415000	1480000	1590000	1540000	7480000	7010000	7160000	C14767	ko00591
pmb2799	295.23	195.2	296.235	C18H32O3	[M-H]-	12,13-Epoxy-9-Octadecenoic Acid	Lipids	Free fatty acids	6799-85-5	1	25400	22700	28600	6680	4860	4730	31700	31900	32000	15000	16000	15400	C14826	ko00591,ko01100
Lmbn005369	295.23	195.14	296.235	C18H32O3	[M-H]-	13(S)-HODE;13(S)-Hydroxyoctadeca-9Z,11E-dienoic acid	Lipids	Free fatty acids	10219-69-9	1	21700000	21700000	21600000	425000	391000	405000	1450000	1530000	1510000	7060000	6740000	6920000	C14762	ko00591
pme1474	298.1	136	297.09	C11H15N5O3S	[M+H]+	5'-Deoxy-5'-(methylthio)adenosine	Nucleotides and derivatives	Nucleotides and derivatives	2457-80-9	1	578000	524000	528000	1500000	1490000	1520000	3310000	3170000	3310000	1300000	1270000	1340000	C00170	ko00270,ko00908,ko01100
pmb0197	298.1	166.3	297.107	C11H15N5O5	[M+H]+	N7-Methylguanosine	Nucleotides and derivatives	Nucleotides and derivatives	20244-86-4	1	1030000	1050000	973000	356000	358000	317000	1270000	1550000	1280000	577000	608000	561000	C20674	--
pmp001204	299.09	284.1	298.084	C17H14O5	[M+H]+	Apigenin-7,4'-dimethyl ether	Flavonoids	Flavones	5128-44-9	2	160000	149000	146000	9	9	9	9	9	9	47600	42500	48600	C10019	--
Lmbn009444	297.24	183.14	298.251	C18H34O3	[M-H]-	Ricinoleic acid	Lipids	Free fatty acids	141-22-0	2	61100	56700	60700	87500	79100	78600	36400	38800	38700	446000	423000	429000	C08365	--
pmf0297	297.32	183.1	298.324	C20H42O	[M-H]-	1-Eicosanol	Lipids	Free fatty acids	629-96-9	3	59500	55800	59200	86300	74300	74600	36500	35800	35000	427000	393000	411000	--	--
ML10195036	300.3	60.05	299.282	C18H37NO2	[M+H]+	3-Dehydrosphinganine	Lipids	Sphingolipids	16105-69-4	2	20600	23400	27200	848000	1060000	1060000	8640000	9370000	8820000	2710000	2940000	2860000	C02934	ko00600,ko01100
mws0058	299.06	284	300.063	C16H12O6	[M-H]-	Diosmetin (5,7,3'-Trihydroxy-4'-methoxyflavone)	Flavonoids	Flavanones	520-34-3	2	135000	138000	135000	20700	14200	17800	31700	26700	27900	37500	39500	42300	C10038	--
pmp000548	301.07	286.04	300.063	C16H12O6	[M+H]+	Pratensein	Flavonoids	Isoflavones	2284-31-3	2	101000	97500	98000	12500	11200	8190	13400	13200	14400	32500	31100	33800	C10520	ko00943
pmp000001	301.07	286.05	300.063	C16H12O6	[M+H]+	Hispidulin (5,7,4'-Trihydroxy-6-methoxyflavone)	Flavonoids	Flavones	1447-88-7	2	72400	104000	88200	5540	9290	8660	12700	12100	12500	33100	30000	27400	C10058	--
Lmjp004941	301.07	286.05	300.063	C16H12O6	[M+H]+	Rhamnocitrin (7-Methylkaempferol)	Flavonoids	Flavonols	569-92-6	3	92600	99500	95700	11700	7760	6170	14600	12800	15900	36700	37300	34400	C17059	--
pmp001127	301.07	286.08	300.063	C16H12O6	[M+H]+	Chrysoeriol	Flavonoids	Flavones	491-71-4	3	91700	92400	88300	10200	10900	10400	13300	15000	11700	30400	33400	30900	C04293	ko00944
Zmhp003514	301.07	286.05	300.063	C16H12O6	[M+H]+	6,7,8-Tetrahydroxy-5-methoxyflavone	Flavonoids	Flavones	-	3	80400	73700	87500	6920	6040	6020	10600	9020	11500	21700	31700	30400	--	--
Zmhn001926	299.08	137.02	300.084	C13H16O8	[M-H]-	1-O-Salicyl-D-glucose	Phenolic acids	Phenolic acids	60517-74-0	1	4530000	5080000	4220000	17700000	16100000	17600000	9440000	9490000	8870000	6820000	7220000	7990000	--	--
Hmtn001302	299.08	137.02	300.085	C13H16O8	[M-H]-	Glucosyloxybenzoic Acid	Phenolic acids	Phenolic acids	-	1	4180000	4250000	4190000	16700000	15000000	16300000	8710000	8390000	8760000	7120000	7040000	7170000	--	--
mws1564	301.11	181.3	300.1	C17H16O5	[M+H]+	Farrerol (6,8-Dimethyl-5,7,4'-trihydroxyflavanone)	Flavonoids	Flavanones	24211-30-1	2	20600	23800	20800	9	9	9	9	9	9	6250	6660	8590	C09734	--
pmp000296	301.11	218.02	300.1	C17H16O5	[M+H]+	Phellopterin	Lignans and Coumarins	Coumarins	2543-94-4	2	18400	18400	13500	21700	24000	18900	19800	20600	22200	14200	18300	15600	C17047	--
pmc1990	299.1	223.1	300.1	C17H16O5	[M-H]-	4'-Hydroxy-5,7-dimethoxyflavanone	Flavonoids	Flavanones	-	3	31300000	36300000	38700000	36800000	37800000	40800000	39800000	36500000	42800000	23700000	25300000	25800000	--	--
mws2367	299.11	119	300.121	C14H20O7	[M-H]-	Salidroside	Phenolic acids	Phenolic acids	10338-51-9	2	1140000	1140000	1050000	97300	75500	93900	489000	510000	550000	454000	438000	458000	C06046	ko00350,ko01100
Hmyn001360	299.11	59.01	300.135	C18H20O4	[M-H]-	Doitungbiphenyl A	Phenolic acids	Phenolic acids	-	2	1140000	1120000	1090000	248000	300000	247000	577000	490000	488000	435000	433000	398000	--	--
pme2816	301.2	209.2	300.209	C20H28O2	[M+H]+	4-Oxoretinol	Others	Vitamin	62702-55-0	3	52200	33700	37500	9	9	9	9	9	9	10500	13000	12600	C16683	--
Zmyn005384	299.26	253.26	300.266	C18H36O3	[M-H]-	2R-Hydroxyoctadecanoic Acid*	Lipids	Free fatty acids	26633-48-7	3	49900	47500	50300	69500	70900	65400	462000	429000	432000	211000	228000	221000	C03042	--
Lmqn008288	299.26	299.26	300.267	C18H36O3	[M-H]-	3-Hydroxyoctadecanoic Acid*	Lipids	Free fatty acids	45261-96-9	3	344000	353000	355000	347000	305000	364000	296000	287000	263000	310000	286000	284000	--	--
pmb3079	300.05	96.9	301.056	C8H16NO9P	[M-H]-	N-Acetyl-D-glucosamine-1-phosphate	Others	Saccharides and Alcohols	6866-69-9	3	543000	368000	534000	23800	74000	39200	145000	123000	127000	190000	157000	160000	C04256	--
Hmyp002315	303.04	257.04	302.042	C15H10O7	[M+H]+	3,5,7,4'-Tetrahydroxy-Coumaronochromone	Others	Others	-	2	9	9	9	9	9	9	29100	30900	39900	12900	19200	25200	--	--
pme2954	303.05	137.02	302.043	C15H10O7	[M+H]+	Quercetin	Flavonoids	Flavonols	117-39-5	1	246000	308000	240000	48700	22100	12400	34800	34500	26200	167000	179000	80900	C00389	ko00941,ko00944,ko01100,ko01110
Zmpp002571	303.05	257.05	302.043	C15H10O7	[M+H]+	Robinetin	Flavonoids	Flavonols	490-31-3	3	58400	68600	45100	10800	8170	10900	29300	32300	21900	13700	28000	21400	C10177	--
mws1033	303.09	153.02	302.079	C16H14O6	[M+H]+	Homoeriodictyol	Flavonoids	Flavanones	446-71-9	2	21200	29400	18500	69400	60700	58200	119000	121000	121000	43800	46400	43300	C09756	ko00941
mws0463	301.07	164	302.079	C16H14O6	[M-H]-	Hesperetin	Flavonoids	Flavanones	520-33-2	2	20800	13900	17100	38400	38800	34600	75400	83600	78400	35600	31200	32200	C01709	ko00941
Hmqn000843	301.09	123.01	302.1	C13H18O8	[M-H]-	3-Methoxy-4-hydroxyphenol-1-O-β-D-glucoside (Tachioside)	Phenolic acids	Phenolic acids	109194-60-7	2	3900000	4200000	3820000	161000	132000	138000	428000	501000	391000	1020000	1050000	826000	--	--
Zmhn000892	301.09	139.05	302.1	C13H18O8	[M-H]-	4-O-Glucosyl-3,4-dihydroxybenzyl alcohol	Phenolic acids	Phenolic acids	-	1	9	9	9	175000	182000	177000	1140000	1050000	1120000	340000	336000	384000	--	--
Hmsn002598	301.09	139.04	302.1	C13H18O8	[M-H]-	Salirepin	Phenolic acids	Phenolic acids	26652-12-0	3	65800	77800	63400	146000	153000	161000	71400	73300	64100	56600	69500	61000	--	--
MWSmce064	303.08	149.06	302.28	C16H14O6	[M+H]+	Hematoxylin	Phenolic acids	Phenolic acids	517-28-2	3	9020	7660	12400	36300	30300	34800	8980	10500	8880	14800	12400	9040	--	--
MWSmce549	303.25	57.07	302.45	C17H34O4	[M+H]+	1-Monomyristin	Lipids	Free fatty acids	589-68-4	3	579000	534000	350000	735000	1150000	1130000	651000	1020000	969000	744000	760000	757000	--	--
mws1375	304.15	185.09	303.143	C12H21N3O6	[M+H]+	Nicotianamine	Alkaloids	Alkaloids	34441-14-0	2	73600	43800	42900	36800	56400	60400	159000	191000	207000	59200	59600	36500	C05324	ko00270,ko00999,ko01100,ko01110
pmp000022	305.1	159.05	304.095	C16H16O6	[M+H]+	Oxypeucedanin hydrate	Lignans and Coumarins	Coumarins	2643-85-8	1	9	9	9	44800	48300	42600	54300	54600	57300	22200	21200	25400	--	--
pme1373	306.05	110	307.057	C9H14N3O7P	[M-H]-	2'-Deoxycytidine-5'-monophosphate	Nucleotides and derivatives	Nucleotides and derivatives	1032-65-1	2	39600	58500	53900	23700	28000	38100	109000	125000	117000	63400	62900	53200	C00239	ko00240,ko01100,ko01232
pme1086	306.08	143	307.084	C10H17N3O6S	[M-H]-	Glutathione reduced form	Amino acids and derivatives	Amino acids and derivatives	70-18-8	1	24900	38300	31800	9	9	9	9	9	9	50900	59300	64700	C00051	ko00270,ko00480,ko01100,ko01240,ko02010
pmb2855	307	145	308.122	C11H20N2O8	[M-H]-	L-Glutamine-O-glycoside	Amino acids and derivatives	Amino acids and derivatives	-	3	48300	62500	70500	1010000	967000	826000	958000	939000	994000	785000	1020000	1170000	--	--
pmn001610	307.26	307.3	308.272	C20H36O2	[M-H]-	Eicosadienoic acid	Lipids	Free fatty acids	5598-38-9	1	342000	349000	380000	368000	507000	364000	1200000	1350000	860000	743000	837000	826000	C16525	ko01040
pmb2857	308.1	146.1	309.106	C11H19NO9	[M-H]-	L-Glutamic acid-O-glycoside	Amino acids and derivatives	Amino acids and derivatives	-	1	467000	786000	444000	3950000	4300000	5220000	4520000	4990000	4030000	3580000	4520000	3960000	--	--
Lmhn003074	309.06	193.05	310.069	C14H14O8	[M-H]-	Feruloylmalic acid	Phenolic acids	Phenolic acids	-	3	11900	18400	7940	157000	133000	125000	200000	183000	146000	62500	92400	59900	--	--
Zmdp001857	311.12	165.05	310.116	C14H18N2O6	[M+H]+	γ-Glutamyltyrosine	Amino acids and derivatives	Amino acids and derivatives	7432-23-7	3	671000	793000	774000	155000	152000	149000	151000	126000	142000	234000	218000	230000	--	--
pmp001214	310.16	251.09	310.147	C16H24NO5+	[M]+	Sinapine	Alkaloids	Phenolamine	18696-26-9	3	38400	45600	34800	6030	3630	9060	20200	30000	23800	25000	23000	26200	C00933	ko00940,ko01110
Zmzn003953	309.2	227.2	310.214	C18H30O4	[M-H]-	13(s)-hydroperoxy-(9z,11e,15z)-octadecatrienoic acid	Lipids	Free fatty acids	67597-26-6	2	399000	511000	473000	575000	635000	566000	475000	474000	487000	514000	474000	504000	C04785	ko00592,ko01100,ko01110
Zmyn004449	309.21	171.1	310.214	C18H30O4	[M-H]-	9-Hydroxy-12-oxo-10(E),15(Z)-octadecadienoic acid	Lipids	Free fatty acids	-	2	1810000	1750000	1690000	19500	18700	21500	95400	99500	98300	541000	523000	535000	C21923	ko00592,ko01110
Lmlp004754	312.11	294.21	311.1	C14H17NO7	[M+H]+	Ehretioside B	Alkaloids	Phenolamine	156368-84-2	3	3360000	4020000	3630000	15200	13600	14200	55700	65200	63700	1070000	1020000	983000	--	--
Lmcp002302	312.13	180.09	311.123	C12H17N5O5	[M+H]+	N6-(2-Hydroxyethyl)adenosine	Nucleotides and derivatives	Nucleotides and derivatives	4338-48-1	3	2950000	2950000	2910000	1060000	1150000	981000	4770000	4530000	4620000	2130000	2170000	2090000	--	--
pme3967	312.13	180	311.123	C12H17N5O5	[M+H]+	2-(Dimethylamino)guanosine	Nucleotides and derivatives	Nucleotides and derivatives	2140-67-2	2	3210000	3220000	3320000	1130000	1130000	1180000	5080000	5240000	4950000	2270000	2360000	2260000	--	--
Lmhn001477	311.04	179.04	312.048	C13H12O9	[M-H]-	2-Caffeoyl-L-tartaric acid (Caftaric acid)	Phenolic acids	Phenolic acids	67879-58-7	3	27800	21400	34400	19100	15400	18500	40600	42600	38100	16700	19100	20400	--	--
pmp000804	313.14	277.2	312.136	C19H20O4	[M+H]+	Isobavachalcone D	Flavonoids	Chalcones	-	2	2720000	2730000	2610000	9	9	9	9	9	9	591000	587000	600000	--	--
mws0636	313.15	166	312.147	C18H20N2O3	[M+H]+	L-Phenylalanyl-L-phenylalanine	Amino acids and derivatives	Amino acids and derivatives	2577-40-4	1	60200	37700	43800	51500	53600	48900	190000	183000	205000	68800	42600	65100	--	--
pmn001689	311.22	223.17	312.23	C18H32O4	[M-H]-	9-Hydroxy-12-oxo-15(Z)-octadecenoic acid	Lipids	Free fatty acids	-	3	9090	9320	9410	14100	13900	13500	25500	20400	21000	8640	13300	11900	C21924	ko00592,ko01110
pmb2804	311.1	171.3	312.23	C18H32O4	[M-H]-	13S-Hydroperoxy-9Z,11E-octadecadienoic acid	Lipids	Free fatty acids	33964-75-9	3	230000	245000	223000	75400	68800	71400	101000	108000	102000	129000	130000	132000	C04717	ko00591,ko01100
MWS80006	311.22	293.21	312.23	C18H32O4	[M-H]-	9-Hydroperoxy-9Z,11E-Octadecadienoic Acid	Lipids	Free fatty acids	5502-91-0	2	95000	78500	89900	20700	22300	24600	23300	21900	20500	37200	41400	41000	C14827	ko00591,ko01100
mws1174	313.07	253	314.079	C17H14O6	[M-H]-	3-O-Acetylpinobanksin	Flavonoids	Flavanonols	52117-69-8	2	91500	81400	81400	9	9	9	9	9	9	16800	16500	21800	C16418	ko00941
Lmmn002179	313.09	107.05	314.1	C14H18O8	[M-H]-	Methyl salicylate-2-O-glucoside	Phenolic acids	Phenolic acids	10019-60-0	2	540000	496000	556000	203000	168000	197000	623000	553000	669000	439000	493000	387000	--	--
Lmyn002403	313.09	101.02	314.1	C14H18O8	[M-H]-	Mandelic acid-β-glucoside	Phenolic acids	Phenolic acids	-	3	140000	162000	157000	75800	70700	81400	389000	386000	391000	174000	175000	180000	--	--
Lmbn005487	313.24	251.24	314.246	C18H34O4	[M-H]-	12,13-DHOME; (9Z)-12,13-Dihydroxyoctadec-9-enoic acid	Lipids	Free fatty acids	263399-35-5	2	1230000	1270000	1180000	20700	16000	18900	44800	43400	46700	323000	310000	321000	C14829	ko00591
Lmbn007891	313.24	183.14	314.246	C18H34O4	[M-H]-	Hydroxy ricinoleic acid	Lipids	Free fatty acids	-	3	148000	141000	127000	127000	122000	121000	216000	205000	217000	130000	120000	122000	--	--
MWSmce539	315.25	185.12	314.47	C18H34O4	[M+H]+	Dibutyl sebacate	Lipids	Free fatty acids	109-43-3	3	121000	124000	121000	6050	7810	6620	7240	8680	7950	29300	39600	29300	--	--
Lmfp001509	317.09	153.02	316.079	C13H16O9	[M+H]+	1-O-Galloyl-rhamnose	Phenolic acids	Phenolic acids	-	3	605000	609000	615000	34100	38300	33200	54300	50300	47400	81100	77100	98300	--	--
pmn001367	315.07	153.02	316.079	C13H16O9	[M-H]-	Protocatechuic acid-4-O-glucoside	Phenolic acids	Phenolic acids	-	1	12500000	12900000	13000000	5730000	5180000	5370000	8530000	9080000	8510000	8160000	7140000	7060000	--	--
pmb2871	315.07	153	316.079	C13H16O9	[M-H]-	1-O-Gentisoyl-D-glucoside	Phenolic acids	Phenolic acids	23445-11-6	1	10800000	9660000	14100000	3940000	3900000	3690000	5090000	5230000	5030000	4320000	4230000	4360000	--	--
Hmtn001120	315.11	153.06	316.116	C14H20O8	[M-H]-	5-(2-Hydroxyethyl)-2-O-glucosylphenol	Phenolic acids	Phenolic acids	-	1	2790000	2770000	3110000	836000	764000	746000	2220000	1960000	2120000	1540000	1390000	1430000	--	--
Jmwn002172	315.11	135.04	316.116	C14H20O8	[M-H]-	3,4-dihydroxyphenylethanol-β-D-glucopyranoside	Phenolic acids	Phenolic acids	-	3	294000	259000	257000	30400	14700	27600	9	17600	17500	60100	57100	68900	--	--
pmb0751	321.1	147.3	320.09	C16H16O7	[M+H]+	Trans-5-O-(p-Coumaroyl)shikimate	Phenolic acids	Phenolic acids	-	3	89400	85800	76300	62500	71400	57400	96200	73000	74200	81100	70200	75500	C02947	ko00940,ko00941,ko00945,ko01100,ko01110
mws0582	322.11	130	321.099	C11H19N3O6S	[M+H]+	S-(Methyl)glutathione	Amino acids and derivatives	Amino acids and derivatives	2922-56-7	1	36500	50800	74500	312000	222000	173000	590000	607000	487000	365000	422000	621000	C11347	--
pmb0235	323.09	177.4	322.084	C19H14O5	[M+H]+	O-Feruloyl coumarin	Lignans and Coumarins	Coumarins	-	3	44500	34600	42300	91600	90600	106000	53800	53000	46700	33600	44500	45300	--	--
pme3174	324.06	112	323.052	C9H14N3O8P	[M+H]+	Cytidine 5'-monophosphate(Cytidylic acid)	Nucleotides and derivatives	Nucleotides and derivatives	63-37-6	2	743000	1120000	734000	106000	116000	81700	305000	263000	291000	186000	193000	228000	C00055	ko00240,ko01100,ko01232
pme2074	322.4	129.7	323.21	C18H29NO4	[M-H]-	(-)-Jasmonoyl-L-Isoleucine	Amino acids and derivatives	Amino acids and derivatives	120330-93-0	3	814000	784000	830000	338000	297000	275000	22700	22800	22900	232000	227000	225000	C18699	ko04075
pme3188	323.03	211	324.036	C9H13N2O9P	[M-H]-	Uridine 5'-monophosphate	Nucleotides and derivatives	Nucleotides and derivatives	58-97-9	1	7740000	8290000	8070000	2190000	2520000	2660000	4230000	5280000	4210000	2920000	2690000	2150000	C00105	ko00240,ko01100,ko01232,ko01240
Lmbp003825	325.09	163.04	324.085	C15H16O8	[M+H]+	Skimmin (7-Hydroxycoumarin-7-O-glucoside)	Lignans and Coumarins	Coumarins	93-39-0	3	1690000	1950000	1560000	166000	157000	137000	91700	105000	179000	534000	827000	752000	--	--
Hmqp006023	326.27	309.27	324.266	C20H36O3	[M+H]+	Ethyl 9-Hydroxy-10,12-octadecadienoic acid	Lipids	Free fatty acids	-	2	27600	24600	21900	13500	18400	20600	45500	47400	46200	39600	35900	38000	--	--
mws0983	326.31	62.06	325.298	C20H39NO2	[M+H]+	N-Oleoylethanolamine	Alkaloids	Alkaloids	111-58-0	1	201000	181000	166000	101000	147000	158000	347000	342000	332000	282000	272000	272000	C20792	--
Zmzn001549	325.09	119.05	326.1	C15H18O8	[M-H]-	4-O-beta-D-glucosyl-4-coumaric acid	Phenolic acids	Phenolic acids	14364-05-7	3	2840000	3210000	2950000	1960000	1940000	1950000	2610000	2500000	2630000	1600000	1980000	1500000	C04415	--
Hmhn003067	325.09	119.05	326.1	C15H18O8	[M-H]-	Phenylpropionic acid-O-β-D-glucopyranoside	Phenolic acids	Phenolic acids	-	1	33600000	32500000	35400000	2140000	1840000	2110000	775000	825000	934000	11900000	12000000	11200000	--	--
Lmqn000351	325.11	59.01	326.121	C12H22O10	[M-H]-	Rutinose	Others	Saccharides and Alcohols	90-74-4	3	61300	43400	39800	84500	116000	79500	108000	97400	131000	88400	115000	125000	C08247	--
Lmsn000363	325.13	145.07	326.137	C16H22O7	[M-H]-	Raspberryketone glucoside	Phenolic acids	Phenolic acids	38963-94-9	3	1180000	1100000	1130000	4080000	4630000	4240000	4510000	4510000	4670000	6070000	6220000	6360000	--	--
Smcp000882	328.13	310.12	327.132	C15H21NO7	[M+H]+	N-benzoyl-2-aminoethyl-β-D-glucopyranoside	Others	Others	-	1	19000000	18200000	18800000	120000000	129000000	128000000	110000000	108000000	112000000	85800000	84400000	83600000	--	--
mws1627	327.07	207.2	328.079	C14H16O9	[M-H]-	Bergenin	Phenolic acids	Phenolic acids	477-90-7	3	41600	46900	40400	27000	13900	38800	26300	19500	19600	33800	28500	28400	C09919	--
pmp000107	329.1	314.1	328.095	C18H16O6	[M+H]+	Monohydroxy-trimethoxyflavone	Flavonoids	Flavones	-	2	8210	6870	4990	10200	7970	9550	10500	6730	8260	10800	8830	4130	--	--
Lmtn002233	327.11	165.06	328.116	C15H20O8	[M-H]-	Androsin	Phenolic acids	Phenolic acids	531-28-2	1	6480000	5770000	6120000	1500000	1380000	1540000	1810000	1620000	1630000	3120000	2900000	2610000	--	--
pmn001690	327.14	165.09	328.152	C16H24O7	[M-H]-	3-Hydroxy-4-isopropylbenzylalcohol-3-O-glucoside	Phenolic acids	Phenolic acids	-	3	3430000	3530000	3860000	3520000	3040000	3150000	2960000	2800000	2970000	2100000	2100000	2060000	--	--
pmn001691	327.22	291.2	328.225	C18H32O5	[M-H]-	9,12,13-Trihydroxy-10,15-octadecadienoic acid	Lipids	Free fatty acids	-	1	2440000	2360000	2290000	65500	62600	56400	49500	52500	49800	631000	596000	608000	--	--
mws0884	328.05	134.2	329.053	C10H12N5O6P	[M-H]-	Cyclic 3',5'-Adenylic acid	Nucleotides and derivatives	Nucleotides and derivatives	60-92-4	2	1200000	1240000	1560000	849000	737000	790000	165000	192000	180000	483000	390000	416000	C00575	ko00230,ko01100
Lmzp004885	331.08	315.05	330.074	C17H14O7	[M+H]+	tricin (5,7,4'-Trihydroxy-3',5'-dimethoxyflavone)	Flavonoids	Flavones	520-32-1	3	5920	7180	6120	4650	5800	5380	8240	10600	9920	3680	5090	5530	C10193	--
Lmtn002565	329.11	167.03	330.095	C14H18O9	[M-H]-	1-O-Vanilloyl-D-Glucose	Phenolic acids	Phenolic acids	-	2	144000	119000	148000	29900	28300	46600	9	9	9	60800	62900	53500	C20470	--
Lmmn003663	329.09	167.04	330.095	C14H18O9	[M-H]-	5-Glucosyloxy-2-Hydroxybenzoic Acid methyl ester	Phenolic acids	Phenolic acids	-	2	190000	148000	138000	42400	23600	9	9	9	9	65500	38900	57700	--	--
pmn001517	329.12	167	330.131	C15H22O8	[M-H]-	3,4,5-Trimethoxyphenyl-1-O-Glucoside	Phenolic acids	Phenolic acids	-	1	50900000	51400000	52900000	4970000	4310000	4200000	12200000	12600000	11000000	25900000	27600000	28400000	--	--
pmp001045	331.14	151.11	330.131	C15H22O8	[M+H]+	Bartsioside	Others	Others	62133-72-6	2	197000	219000	172000	344000	401000	402000	1990000	1700000	1850000	2570000	2780000	3490000	--	--
Hmqn003054	329.23	311.23	330.24	C18H34O5	[M-H]-	9,10,11-Trihydroxy-12-octadecenoic acid	Lipids	Free fatty acids	61911-67-9	3	2170000	2150000	2130000	65600	56800	54600	103000	89700	92100	609000	555000	561000	--	--
pmn001694	329.23	229.15	330.241	C18H34O5	[M-H]-	9,10,13-Trihydroxy-11-Octadecenoic Acid	Lipids	Free fatty acids	29907-57-1	1	23000000	23400000	23400000	567000	514000	554000	883000	914000	920000	6770000	6320000	6160000	C14835	ko00591
Lmbn004240	329.23	199.13	330.241	C18H34O5	[M-H]-	9,10-Dihydroxy-12,13-epoxyoctadecanoic acid	Lipids	Free fatty acids	-	2	1580000	1360000	1320000	21400	17300	20600	17100	16800	18100	317000	349000	337000	C14837	ko00591
pmp001284	331.28	313.27	330.277	C19H38O4	[M+H]+	Monopalmitin	Lipids	Glycerol ester	542-44-9	1	243000	205000	197000	258000	333000	325000	380000	357000	405000	377000	368000	330000	--	--
pme3184	332.08	136	331.068	C10H14N5O6P	[M+H]+	2'-Deoxyadenosine-5'-monophosphate	Nucleotides and derivatives	Nucleotides and derivatives	653-63-4	2	248000	310000	227000	228000	228000	206000	384000	369000	447000	250000	257000	210000	C00360	ko00230,ko01100,ko01232
pmb0789	332.13	152.07	331.127	C14H21NO8	[M+H]+	Pyridoxine-5'-O-glucoside	Others	Vitamin	-	2	387000	569000	528000	784000	661000	633000	1150000	1340000	1300000	835000	845000	781000	C03996	--
pmc0066	333.05	137.05	332.052	C10H13N4O7P	[M+H]+	2'-Deoxyinosine-5'-monophosphate	Nucleotides and derivatives	Nucleotides and derivatives	3393-18-8	1	11300000	11900000	11500000	493000	666000	562000	53200	21200	38600	2030000	1860000	2160000	C06196	ko00230,ko01232
MWS20201	333.08	171.03	332.074	C13H16O10	[M+H]+	1-O-galloyl-β-D-glucose	Phenolic acids	Phenolic acids	13405-60-2	3	554000	601000	508000	98000	106000	101000	124000	129000	60800	171000	181000	177000	C01158	ko00999
Jmwn002117	331.1	153.02	332.111	C14H20O9	[M-H]-	2-(3,4-dihydroxyphenyl)ethanediol 1-O-β-D-glucopyranoside	Phenolic acids	Phenolic acids	-	1	3750000	3410000	3290000	1030000	789000	944000	1560000	1490000	1860000	1550000	1470000	1620000	--	--
Lmmn001294	331.1	153.02	332.111	C14H20O9	[M-H]-	Koaburaside	Phenolic acids	Phenolic acids	41653-73-0	1	3350000	3520000	3210000	1040000	849000	1010000	1700000	1650000	1920000	1650000	1750000	1500000	--	--
Lmyn007622	331.25	157.12	332.256	C18H36O5	[M-H]-	9,10,18-Trihydroxystearic acid	Lipids	Free fatty acids	496-86-6	3	11500	13300	13800	9	9	9	9	9	9	3920	4010	4660	C19621	ko00073
MWS2426	332.13	203.08	333.132	C16H19N3O5	[M-H]-	Tryptophan glutamic acid	Amino acids and derivatives	Amino acids and derivatives	36099-95-3	2	7540	10500	9140	8620	8570	12000	62500	60600	71200	28700	22300	22000	--	--
mws0675	335.06	123	334.057	C11H15N2O8P	[M+H]+	β-Nicotinamide mononucleotide	Nucleotides and derivatives	Nucleotides and derivatives	1094-61-7	1	242000	312000	298000	16200	23600	14800	10100	15100	6600	17900	35100	44200	C00455	ko00760,ko01100
Lmqn000432	333.06	333.06	334.067	C9H19O11P	[M-H]-	1-(sn-Glycero-3-phospho)-1D-myo-inositol	Others	Saccharides and Alcohols	-	2	9	9	9	9	9	9	569000	411000	560000	1240000	1170000	1040000	--	--
pmf0289	336.17	148	335.159	C15H21N5O4	[M+H]+	Riboprine	Nucleotides and derivatives	Nucleotides and derivatives	7724-76-7	3	6910	9280	10200	14100	13200	10800	13400	16700	13900	7400	8730	6920	C16427	ko00908,ko01110
pmn001519	335.04	124	336.048	C15H12O9	[M-H]-	Galloyl Methyl gallate	Phenolic acids	Phenolic acids	-	1	37000	25300	32200	97200	90100	96500	59100	98700	72900	88100	90500	64600	--	--
Zmhn005413	335.04	183.03	336.048	C15H12O9	[M-H]-	p-Dimeric galloyl methyl ester	Phenolic acids	Phenolic acids	-	1	204000	107000	123000	268000	386000	430000	233000	586000	264000	221000	237000	236000	--	--
pmn001421	337.09	191.05	338.1	C16H18O8	[M-H]-	3-O-p-Coumaroylquinic acid*	Phenolic acids	Phenolic acids	87099-71-6	1	329000	377000	350000	91300	69400	81700	228000	246000	216000	248000	228000	253000	--	--
pmb3074	337.09	191.05	338.1	C16H18O8	[M-H]-	5-O-p-Coumaroylquinic acid*	Phenolic acids	Phenolic acids	1899-30-5	1	393000	388000	359000	85000	93900	67100	265000	247000	238000	265000	228000	215000	C12208	ko00940,ko00941,ko00945,ko01110
Lmyp000435	339.16	177.1	338.148	C16H22N2O6	[M+H]+	Nicotine-N-glucuronide	Alkaloids	Pyridine alkaloids	152306-59-7	3	170000	160000	176000	97000	118000	106000	44200	54200	35000	111000	84000	135000	--	--
Zmyn000083	338.99	78.96	339.996	C6H14O12P2	[M-H]-	D-Glucose 1,6-bisphosphate*	Others	Saccharides and Alcohols	10139-18-1	1	23100	25900	27100	8620	12700	15200	52700	66200	69000	23400	19300	23400	C01231	ko00500,ko01100
pme3311	339	97	339.996	C6H14O12P2	[M-H]-	D-Fructose-1,6-biphosphate*	Others	Saccharides and Alcohols	488-69-7	1	90500	90400	95700	30700	28000	16600	78000	38400	55300	60300	54300	70600	C00354	ko00400,ko00710,ko01100,ko01110,ko01200
pma0149	341.08	207.07	340.079	C15H16O9	[M+H]+	Sinapoyl malate	Phenolic acids	Phenolic acids	92344-58-6	1	41800	36400	40900	54500	60000	44400	59600	52600	60700	44500	42900	39500	C02887	ko00940,ko01110
Cmyn001328	339.07	177.02	340.079	C15H16O9	[M-H]-	Daphnin	Lignans and Coumarins	Coumarins	486-55-5	2	731000	789000	749000	132000	117000	140000	231000	212000	255000	272000	263000	215000	C01421	--
mws1015	339.07	177	340.079	C15H16O9	[M-H]-	Esculin (6,7-DihydroxyCoumarin-6-glucoside)	Lignans and Coumarins	Coumarins	531-75-9	2	634000	820000	731000	123000	114000	118000	216000	196000	215000	261000	225000	241000	C09264	--
Lmbn001162	339.07	177.02	340.079	C15H16O9	[M-H]-	Esculetin-7-O-glucoside	Lignans and Coumarins	Coumarins	-	2	188000	135000	178000	18500	28500	40500	11200	22700	25900	53800	33300	63000	--	--
Hmcn004128	339.11	159.04	340.116	C16H20O8	[M-H]-	P-Methoyxcinnamate glucoside	Phenolic acids	Phenolic acids	-	3	9	9	9	135000	149000	180000	151000	188000	166000	38800	53200	68500	--	--
Xmgp006913	341.14	137.06	340.131	C20H20O5	[M+H]+	2,4,2',4'-tetrahydroxy-3'-prenylchalcone	Flavonoids	Chalcones	-	3	1140000	1170000	1110000	1080000	1140000	1100000	3940000	3870000	4000000	1210000	1530000	1420000	--	--
Jmwn002620	341.09	161.02	342.095	C15H18O9	[M-H]-	Vanillic Acid-4-O-Glucuronide	Phenolic acids	Phenolic acids	-	1	48100000	48600000	49300000	15600000	13300000	14600000	11300000	12000000	12500000	23200000	21100000	22200000	--	--
Lmsn002548	341.09	161.02	342.095	C15H18O9	[M-H]-	1-O-Caffeoyl-β-D-glucose	Phenolic acids	Phenolic acids	14364-08-0	1	45400000	47300000	49300000	13700000	13800000	13600000	11900000	11500000	12200000	23500000	23500000	21600000	C10433	--
Lmcp007240	343.12	313.08	342.11	C19H18O6	[M+H]+	5,6,7,4'-Tetramethoxyflavone	Flavonoids	Flavones	1168-42-9	2	404000	396000	360000	1020000	1020000	1020000	1240000	1260000	1230000	631000	578000	572000	C14472	--
pme0519	341.11	119.03	342.116	C12H22O11	[M-H]-	D-Sucrose*	Others	Saccharides and Alcohols	57-50-1	1	292000	334000	626000	484000	463000	441000	760000	757000	808000	518000	490000	591000	C00089	ko00052,ko00500,ko01100,ko01110,ko02010
Zmjn000425	341.11	89.02	342.116	C12H22O11	[M-H]-	D-Lactulose*	Others	Saccharides and Alcohols	4618-18-2	1	2130000	1980000	1840000	786000	712000	801000	852000	736000	938000	1230000	1240000	1330000	C07064	--
mws5038	341.11	89.02	342.116	C12H22O11	[M-H]-	Isomaltulose*	Others	Saccharides and Alcohols	13718-94-0	1	9	9	9	534000	584000	705000	609000	877000	968000	470000	534000	550000	C01742	--
mws1333	341.11	113	342.116	C12H22O11	[M-H]-	Melibiose*	Others	Saccharides and Alcohols	585-99-9	1	9	9	9	319000	336000	297000	294000	389000	377000	286000	255000	275000	C05402	ko00052,ko01100,ko02010
mws1080	341.11	179	342.116	C12H22O11	[M-H]-	Galactinol*	Others	Saccharides and Alcohols	3687-64-7	1	746000	546000	1220000	1260000	1120000	1060000	1760000	1750000	1970000	1350000	1110000	1300000	C01235	ko00052,ko01100
Lmsn000381	341.11	89.02	342.116	C12H22O11	[M-H]-	D-Maltose*	Others	Saccharides and Alcohols	133-99-3	1	9	9	9	494000	554000	486000	573000	758000	987000	558000	532000	579000	C01971	--
mws0264	341.11	119	342.116	C12H22O11	[M-H]-	D-Trehalose*	Others	Saccharides and Alcohols	99-20-7	1	9	9	9	229000	183000	122000	388000	306000	495000	301000	224000	346000	C01083	ko00500,ko01100,ko01110,ko02010
mws0906	341.12	179	342.131	C16H22O8	[M-H]-	coniferyl alcohol-4-O-glucoside (Coniferin)	Phenolic acids	Phenolic acids	531-29-3	2	19500000	23500000	22400000	4630000	4350000	4260000	3690000	4100000	3770000	7170000	7270000	6920000	C00761	ko00940,ko01110
MWSmce203	341.12	73.03	342.3	C12H22O11	[M-H]-	D-(+)-Cellobiose*	Others	Saccharides and Alcohols	528-50-7	1	30300	39200	20900	19800	15900	23300	46000	39100	66800	29800	34200	43300	--	--
pmp000006	345.1	330.07	344.09	C18H16O7	[M+H]+	Eupatilin (5,7-Dihydroxy-3',4',6-Trimethoxyflavone)	Flavonoids	Flavones	22368-21-4	2	6040	6830	5500	11000	13500	7640	13600	7750	11600	8940	4870	7030	C10040	--
mws1474	345.1	284	344.09	C18H16O7	[M+H]+	5,7-Dihydroxy-3',4',5'-trimethoxyflavone	Flavonoids	Flavones	18103-42-9	2	3780	5960	7160	9110	8500	8930	14700	16200	15400	5860	6820	7830	C19807	--
Lmmn000774	343.1	181.05	344.111	C15H20O9	[M-H]-	Dihydrocaffeoylglucose	Phenolic acids	Phenolic acids	-	3	157000	167000	178000	9	9	9	85600	35700	46600	105000	89200	152000	--	--
Zmln000899	343.11	181.05	344.111	C15H20O9	[M-H]-	Syringaldehyde-4-O-glucoside	Phenolic acids	Phenolic acids	-	2	172000	200000	140000	9	9	9	49500	60900	34900	83600	117000	112000	--	--
MWS1983	343.12	89.03	344.132	C12H24O11	[M-H]-	Maltitol	Others	Saccharides and Alcohols	585-88-6	3	29500	39200	9	21200	25900	14600	40500	30200	38200	32700	27800	31500	--	--
MWSslk074	343.12	59.01	344.31	C12H24O11	[M-H]-	Lactitol	Others	Saccharides and Alcohols	585-86-4	3	4890000	4700000	4820000	8610000	9470000	9260000	10800000	10500000	10900000	7150000	7380000	7180000	--	--
mws0609	344.04	150	345.047	C10H12N5O7P	[M-H]-	Guanosine 3',5'-cyclic monophosphate	Nucleotides and derivatives	Nucleotides and derivatives	7665-99-8	2	3440000	3330000	3720000	3230000	2910000	2780000	1240000	1230000	1220000	1580000	1410000	1410000	C00942	ko00230,ko01100
pmb0801	346.11	184.1	345.106	C14H19NO9	[M+H]+	4-Pyridoxic acid-O-glucoside	Others	Vitamin	-	2	382000	431000	430000	65300	101000	99000	129000	112000	119000	138000	146000	136000	--	--
Lmyp003381	347.13	301.13	346.126	C15H22O9	[M+H]+	3,4,5-Trimethoxyphenyl-1-O-β-D-glucopyranoside	Phenolic acids	Phenolic acids	-	2	316000	354000	340000	35700	37700	38700	197000	239000	289000	210000	216000	196000	--	--
Lmdn001560	345.12	165.06	346.126	C15H22O9	[M-H]-	6-DeoxyCatalpol	Terpenoids	Monoterpenoids	99499-99-7	2	1640000	1700000	1590000	9	9	9	9	9	9	364000	369000	383000	--	--
mws0874	346.06	210.9	347.063	C10H14N5O7P	[M-H]-	3'-Adenylic Acid	Nucleotides and derivatives	Nucleotides and derivatives	84-21-9	1	207000	131000	159000	56600	42900	48600	35200	28800	16100	25300	41800	41100	C01367	ko00230,ko01100
pmb0981	348.07	136	347.063	C10H14N5O7P	[M+H]+	Adenosine 5'-monophosphate	Nucleotides and derivatives	Nucleotides and derivatives	61-19-8	1	10400000	10100000	11800000	3090000	2580000	1710000	1870000	1610000	1760000	2320000	2320000	2360000	C00020	ko00230,ko00908,ko01100,ko01110,ko01232,ko01240
pmb0532	349.05	137.3	348.047	C10H13N4O8P	[M+H]+	Inosine 5'-monophosphate	Nucleotides and derivatives	Nucleotides and derivatives	131-99-7	3	801000	908000	772000	193000	138000	162000	99700	134000	146000	226000	203000	228000	C00130	ko00230,ko01100,ko01110,ko01232,ko01240
pmb1562	351.25	146.9	350.246	C21H34O4	[M+H]+	1-Stearidonoyl-Glycerol	Lipids	Glycerol ester	-	1	102000	117000	183000	9	9	9	9	9	9	56300	48000	48300	--	--
mws4108	353.14	189.1	352.131	C21H20O5	[M+H]+	1-Methoxyphaseollin	Lignans and Coumarins	Coumarins	157226-48-7	2	25400	22800	24300	9	9	9	9	9	9	6120	6440	6520	--	--
Lmhp011388	353.27	261.22	352.261	C21H36O4	[M+H]+	2-α-Linolenoyl-glycerol*	Lipids	Glycerol ester	55268-58-1	1	1280000	1080000	795000	912000	1210000	1420000	2080000	2950000	2960000	1150000	1300000	1390000	--	--
Lmhp011562	353.27	261.22	352.261	C21H36O4	[M+H]+	1-α-Linolenoyl-glycerol*	Lipids	Glycerol ester	-	1	1300000	1020000	859000	853000	1260000	1330000	2550000	2900000	2720000	1240000	1080000	1270000	--	--
pme1816	353.09	191	354.095	C16H18O9	[M-H]-	Neochlorogenic acid (5-O-caffeoylquinic acid)*	Phenolic acids	Phenolic acids	906-33-2	2	1320000	1350000	1290000	60700	52300	85800	253000	241000	254000	390000	378000	364000	C17147	--
mws2108	353.09	191.05	354.095	C16H18O9	[M-H]-	Cryptochlorogenic acid (4-O-caffeoylquinic acid)*	Phenolic acids	Phenolic acids	905-99-7	2	5950000	6240000	6690000	249000	254000	262000	931000	877000	920000	1670000	1800000	1830000	--	--
mws0178	353.09	191.01	354.095	C16H18O9	[M-H]-	Chlorogenic acid (3-O-caffeoylquinic acid)*	Phenolic acids	Phenolic acids	327-97-9	2	10200000	11600000	11500000	524000	449000	438000	1490000	1550000	1850000	3160000	2980000	2970000	C00852	ko00940,ko00941,ko00945,ko01110
Lmhp112042	355.28	263.24	354.277	C21H38O4	[M+H]+	1-Linoleoylglycerol	Lipids	Glycerol ester	2277-28-3	2	394000	314000	265000	531000	806000	798000	1720000	2100000	1990000	798000	891000	814000	--	--
Lmhp012042	355.28	263.24	354.277	C21H38O4	[M+H]+	2-Linoleoylglycerol	Lipids	Glycerol ester	3443-82-1	1	374000	335000	267000	551000	799000	796000	1730000	2080000	2150000	825000	822000	806000	--	--
Zmhn002422	355.1	193.05	356.11	C16H20O9	[M-H]-	1-O-Feruloyl-D-Glucose*	Phenolic acids	Phenolic acids	-	2	25700000	24200000	24400000	1520000	1570000	1780000	746000	843000	867000	8370000	8710000	7550000	C17759	--
Hmmn002544	355.1	193.05	356.111	C16H20O9	[M-H]-	Ferulic acid-4-O-glucoside	Phenolic acids	Phenolic acids	117405-51-3	1	296000	277000	231000	116000	101000	126000	340000	332000	350000	200000	197000	140000	--	--
Zmhn002334	355.1	193.05	356.111	C16H20O9	[M-H]-	6-O-Feruloyl-D-glucose*	Phenolic acids	Phenolic acids	137887-25-3	2	390000	462000	402000	709000	599000	727000	521000	517000	565000	197000	217000	232000	--	--
pmb0296	357.3	265.4	356.293	C21H40O4	[M+H]+	1-Oleoyl-Sn-Glycerol	Lipids	Glycerol ester	129784-87-8	1	407000	454000	406000	48900	48500	59600	139000	122000	169000	151000	189000	224000	--	--
pmp000008	359.11	344.08	358.105	C19H18O7	[M+H]+	5-Hydroxy-6,7,3',4'-tetramethoxyflavone	Flavonoids	Flavones	21763-80-4	2	9940	7020	5620	17000	17200	16700	16000	16000	16900	11300	8720	10700	--	--
pmp000110	359.11	344.1	358.105	C19H18O7	[M+H]+	7-Hydroxy-3,5,6,8-tetramethoxyflavone	Flavonoids	Flavones	-	2	9	9	9	8160	9520	6430	7950	7130	8070	2920	4560	4740	--	--
Lmdn004267	357.13	151.04	358.142	C20H22O6	[M-H]-	Epipinoresinol*	Lignans and Coumarins	Lignans	24404-50-0	1	62700	60600	64200	624000	590000	619000	4990000	5230000	5250000	1240000	1330000	1360000	--	--
mws0097	357.13	151.04	358.142	C20H22O6	[M-H]-	Pinoresinol*	Lignans and Coumarins	Lignans	487-36-5	1	93100	80000	80300	846000	643000	730000	6520000	6700000	6750000	1720000	1800000	1750000	C05366	ko00999,ko01100,ko01110
Lmsp004450	359.15	131.05	358.142	C20H22O6	[M+H]+	Dehydrodiconiferyl alcohol	Phenolic acids	Phenolic acids	97465-82-2	1	143000	198000	172000	665000	709000	605000	2700000	2520000	2770000	750000	929000	832000	--	--
MWS20155	361.09	163.04	360.085	C18H16O8	[M+H]+	Rosmarinic acid	Phenolic acids	Phenolic acids	537-15-5	3	9030	16000	9770	24900	11600	16900	83200	80900	73800	24500	24800	30700	C01850	ko00350,ko01100
pmb3107	359.1	182.1	360.106	C15H20O10	[M-H]-	Glucosyringic acid	Phenolic acids	Phenolic acids	-	1	11200000	10600000	10700000	866000	969000	784000	329000	313000	348000	3110000	2900000	2970000	--	--
Lmmn003748	359.15	180.08	360.157	C20H24O6	[M-H]-	Isolariciresinol	Lignans and Coumarins	Lignans	548-29-8	3	41400	46600	43200	593000	619000	581000	3460000	3370000	3640000	1000000	1110000	1120000	--	--
Zmxp005324	361.16	189.09	360.157	C20H24O6	[M+H]+	(7R,8S)-Dihydrodehydrodiconiferyl alcohol	Lignans and Coumarins	Lignans	126253-41-6	2	18300	14800	16500	37900	30600	23900	196000	193000	235000	53900	61500	50900	--	--
pmb0998	364.07	152.1	363.058	C10H14N5O8P	[M+H]+	Guanosine 5'-monophosphate	Nucleotides and derivatives	Nucleotides and derivatives	85-32-5	2	6990000	7320000	6450000	907000	906000	936000	831000	958000	1310000	1230000	1400000	1460000	C00144	ko00230,ko01100,ko01232
pmb0964	366.2	204.1	365.17	C16H23N5O5	[M+H]+	Isopentenyladenine-7-N-glucoside	Nucleotides and derivatives	Nucleotides and derivatives	-	3	97900	52500	88000	59600	48100	29000	57000	55500	56900	63300	66300	45300	--	--
Lmmp001993	367.27	222.11	366.263	C19H34N4O3	[M+H]+	Dihydrocaffeoylspermine	Alkaloids	Phenolamine	-	3	401000	380000	364000	3050000	3030000	3020000	1820000	1880000	1810000	1310000	1250000	1250000	--	--
pmb0752	369.12	177.1	368.111	C17H20O9	[M+H]+	3-O-Feruloylquinic acid	Phenolic acids	Phenolic acids	1899-29-2	2	35900	30700	42700	92200	89400	83600	292000	306000	261000	192000	183000	196000	C02572	--
mws0179	367.1	190.9	368.111	C17H20O9	[M-H]-	Chlorogenic acid methyl ester	Phenolic acids	Phenolic acids	29708-87-0	2	427000	355000	411000	68800	70900	66600	81800	114000	92800	107000	97900	126000	--	--
mws0055	373.13	343.09	372.121	C20H20O7	[M+H]+	Tangeretin (4',5,6,7,8-Pentamethoxyflavone)	Flavonoids	Flavones	481-53-8	1	10300000	10500000	10200000	21400000	21200000	22500000	26700000	25900000	26100000	14300000	13300000	13500000	C10190	--
pmp001076	373.13	343.08	372.121	C20H20O7	[M+H]+	Isosinensetin	Flavonoids	Flavones	17290-70-9	1	587000	593000	540000	2090000	2000000	2030000	1990000	2010000	2050000	1040000	1030000	1030000	--	--
Lmcp007155	373.13	343.08	372.121	C20H20O7	[M+H]+	3',4',5',5,7-Pentamethoxyflavone	Flavonoids	Flavones	53350-26-8	1	233000	239000	217000	808000	765000	770000	845000	838000	840000	462000	418000	418000	--	--
mws1313	373.13	312.1	372.121	C20H20O7	[M+H]+	Sinensetin (5,6,7,3',4'-Pentamethoxyflavone)	Flavonoids	Flavones	2306-27-6	1	256000	252000	266000	786000	793000	765000	917000	938000	837000	432000	438000	452000	C10186	--
Zmsp007375	373.13	343.08	372.121	C20H20O7	[M+H]+	3,5,7,3′4′-Pentamethoxyflavone	Flavonoids	Flavones	1247-97-8	2	174000	152000	192000	522000	486000	515000	564000	564000	577000	282000	269000	270000	--	--
mws0011	371.13	209	372.142	C17H24O9	[M-H]-	Syringin	Phenolic acids	Phenolic acids	118-34-3	2	64300	78300	61300	44100	9	43000	156000	259000	146000	275000	193000	231000	C01533	ko00940
Hmln003558	371.15	136.05	372.157	C21H24O6	[M-H]-	Arctigenin	Lignans and Coumarins	Lignans	7770-78-7	3	353000	326000	348000	7700	6730	6030	9	9	9	108000	97900	108000	C10545	--
pmb0108	375.2	137.1	374.1	C19H18O8	[M+H]+	Feruloyl syringic acid	Phenolic acids	Phenolic acids	-	3	118000	105000	112000	80400	61300	77700	172000	132000	166000	189000	149000	139000	--	--
mws1574	373.11	123	374.121	C16H22O10	[M-H]-	Geniposidic acid	Terpenoids	Monoterpenoids	27741-01-1	2	228000	241000	218000	16500	14400	8890	35400	41700	42800	83200	67100	63600	C11673	ko00902,ko01110
pmp000695	375.13	177.05	374.121	C16H22O10	[M+H]+	Swertiamarin	Terpenoids	Monoterpenoids	17388-39-5	2	3380000	3770000	3670000	305000	254000	187000	154000	178000	120000	1210000	1160000	1230000	C09800	--
Lmzn001983	375.13	135.05	376.137	C16H24O10	[M-H]-	D-Threo-guaiacylglycerol-7-O-β-D-glucoside	Phenolic acids	Phenolic acids	-	3	1190000	1150000	1050000	90600	92200	89300	412000	401000	425000	568000	562000	553000	--	--
mws0232	377.15	243.09	376.138	C17H20N4O6	[M+H]+	Riboflavin (Vitamin B2)	Others	Vitamin	83-88-5	1	929000	911000	1030000	694000	739000	705000	843000	730000	745000	589000	593000	662000	C00255	ko00740,ko01100,ko01110,ko01240,ko02010
MWS0946	378.24	78.96	379.249	C18H38NO5P	[M-H]-	1-sphingosine phosphate	Lipids	Sphingolipids	26993-30-6	3	4000	2790	3340	35700	38600	37500	691000	681000	718000	195000	168000	187000	C06124	ko00600,ko01100
pme3337	384.12	252	383.108	C14H17N5O8	[M+H]+	Succinyladenosine	Nucleotides and derivatives	Nucleotides and derivatives	4542-23-8	2	1770000	1620000	1880000	1000000	998000	987000	1270000	1250000	1220000	834000	800000	880000	--	--
Lmbp003208	385.12	223.06	384.106	C17H20O10	[M+H]+	Fraxidin-8-O-glucoside*	Lignans and Coumarins	Coumarins	-	2	65500	80400	60500	33500	42300	33300	9	9	9	57600	36500	34200	--	--
Lmjp003090	385.11	223.06	384.106	C17H20O10	[M+H]+	Isofraxidin-7-O-glucoside*	Lignans and Coumarins	Coumarins	483-91-0	2	386000	356000	385000	9	9	9	9	9	9	146000	158000	173000	--	--
pme1286	385.13	250	384.122	C14H20N6O5S	[M+H]+	S-(5'-Adenosy)-L-homocysteine	Amino acids and derivatives	Amino acids and derivatives	979-92-0	1	338000	299000	272000	94900	83100	86700	195000	170000	168000	121000	132000	130000	C00021	ko00270,ko01100,ko01230,ko01240
Zmhn002227	385.11	223.06	386.121	C17H22O10	[M-H]-	Sinapoyl-4-O-glucoside	Phenolic acids	Phenolic acids	-	1	4710000	4440000	4360000	444000	429000	356000	103000	101000	99800	1360000	1040000	1320000	C02919	--
Jmbp006554	389.12	359.07	388.116	C20H20O8	[M+H]+	ethyl rosmarinate	Phenolic acids	Phenolic acids	-	3	101000	99200	109000	209000	211000	195000	209000	218000	204000	156000	126000	114000	--	--
Lmcp007265	389.12	359.08	388.116	C20H20O8	[M+H]+	3'-Demethylnobiletin	Flavonoids	Flavones	112448-39-2	2	35800	35700	34700	70600	63900	71500	113000	112000	118000	50700	55800	52600	--	--
pmp001161	389.12	328.1	388.116	C20H20O8	[M+H]+	5-Hydroxyauranetin	Flavonoids	Flavonols	50439-46-8	2	22600	18700	18200	47500	40400	39300	47500	47600	45100	36800	22700	21800	--	--
Hmln003169	387.14	329.14	388.153	C21H24O7	[M-H]-	Trachelogenin	Lignans and Coumarins	Lignans	34209-69-3	2	86200	95400	122000	10000	8900	10800	10000	11000	16100	60200	48100	71400	C10891	--
Lmzn001582	387.17	207.1	388.174	C18H28O9	[M-H]-	5'-Glucosyloxyjasmanic acid	Phenolic acids	Phenolic acids	-	1	1810000	1570000	1600000	359000	312000	290000	317000	253000	285000	607000	639000	720000	--	--
Lmmp010562	391.28	149.02	390.277	C24H38O4	[M+H]+	Diisooctyl Phthalate	Phenolic acids	Phenolic acids	27554-26-3	1	6140000	2450000	3890000	13400000	4570000	6400000	3520000	12800000	12200000	890000	750000	641000	C14577	--
Lmwp011196	391.28	149.02	390.277	C24H38O4	[M+H]+	Bis(2-ethylhexyl)phthalate	Phenolic acids	Phenolic acids	117-81-7	2	6180000	2430000	3780000	12900000	4400000	6100000	3380000	12800000	12300000	881000	733000	670000	C03690	--
pme2735	399.2	250	398.137	C15H22N6O5S	[M+H]+	S-Adenosyl-L-methionine	Amino acids and derivatives	Amino acids and derivatives	29908-03-0	3	616000	505000	437000	297000	239000	246000	303000	384000	337000	337000	315000	267000	C00019	ko00261,ko00270,ko00330,ko00908,ko00999,ko01100,ko01110,ko01230,ko01240,ko04122
pmc0281	400.15	136.11	399.139	C15H21N5O8	[M+H]+	Ribosyladenosine	Nucleotides and derivatives	Nucleotides and derivatives	-	3	347000	390000	395000	153000	151000	173000	518000	535000	548000	295000	274000	303000	--	--
Lmhn002573	399.09	205.04	400.101	C17H20O11	[M-H]-	Sinapoylglucuronic acid	Phenolic acids	Phenolic acids	-	2	53500	79300	49800	603000	579000	577000	945000	955000	1050000	422000	386000	344000	--	--
pmb0681	403.1	367.08	402.095	C20H18O9	[M+H]+	Apigenin-8-C-Arabinoside	Flavonoids	Flavonoid carbonoside	-	1	228000	194000	204000	9	9	9	9	9	9	47600	33200	41000	--	--
mws0043	403.14	373.1	402.131	C21H22O8	[M+H]+	Nobiletin (5,6,7,8,3',4'-Hexamethoxyflavone)	Flavonoids	Flavones	478-01-3	1	12600000	12800000	12400000	31200000	31000000	31200000	34500000	36400000	35300000	19400000	19800000	19400000	C10112	--
Cmjn004337	401.14	269.1	402.153	C18H26O10	[M-H]-	Benzyl-(2''-O-xylosyl)glucoside	Phenolic acids	Phenolic acids	-	1	420000	384000	419000	452000	309000	303000	912000	1230000	1230000	2490000	2570000	2580000	--	--
pmf0248	403.36	373.1	402.35	C27H46O2	[M+H]+	Delta-Tocopherol	Others	Vitamin	119-13-1	3	317000	314000	324000	865000	876000	900000	1070000	1080000	1010000	505000	529000	501000	C14151	ko00130,ko01100,ko01110,ko01240
pme3007	402.99	159	404.002	C9H14N2O12P2	[M-H]-	Uridine 5'-diphosphate	Nucleotides and derivatives	Nucleotides and derivatives	58-98-0	2	254000	242000	228000	82600	68500	59700	91100	79500	71900	80900	73700	80700	C00015	ko00240,ko00908,ko01100,ko01232,ko01240
pmp000114	405.15	241.1	404.147	C21H24O8	[M+H]+	5,6,7,8,3',4'-Hexamethoxyflavanone	Flavonoids	Flavanones	-	2	15600	16000	14000	60500	49200	51100	104000	112000	102000	35400	38900	40800	--	--
pmb2165	412.25	184.07	411.239	C18H38NO7P	[M+H]+	LysoPC 10:0	Lipids	LPC	22248-63-1	3	10000	5790	6310	20800	17400	19800	33600	28300	30900	11800	13000	10800	--	--
pmp000384	419.13	257.08	418.126	C21H22O9	[M+H]+	Isoliquiritin	Flavonoids	Chalcones	5041-81-6	2	43700	46100	33500	11700	7480	7570	16900	9320	15100	20600	14400	9860	C16978	--
Hmsn002948	417.14	109.03	418.148	C18H26O11	[M-H]-	2-Hydroxyphenol-1-O-glucosyl(6→1)rhamnoside	Phenolic acids	Phenolic acids	-	3	9	9	9	9	9	9	27500	28800	24500	126000	103000	107000	--	--
MWS20152	417.16	402.1	418.163	C22H26O8	[M-H]-	syringaresinol	Lignans and Coumarins	Lignans	21453-71-4	1	255000	259000	235000	338000	351000	320000	419000	408000	451000	206000	224000	218000	C10889	--
mws1089	421.1	241	422.083	C12H23O14P	[M-H]-	Sucrose-6-phosphate*	Others	Saccharides and Alcohols	-	1	185000	141000	112000	9	9	9	224000	150000	147000	216000	200000	225000	--	--
mws2523	421.08	241.1	422.083	C12H23O14P	[M-H]-	Trehalose 6-phosphate*	Others	Saccharides and Alcohols	4484-88-2	1	140000	125000	133000	46900	54200	57200	48600	47500	42500	60800	63400	69600	C00689	ko00500,ko01100,ko01110
Cmyp005063	425.18	147.04	424.173	C21H28O9	[M+H]+	Grandidentatin	Phenolic acids	Phenolic acids	15732-48-6	3	42700	45700	43400	4890	3750	5350	14000	14700	9220	18200	20100	16100	C10463	--
Hmcp005535	425.38	191.17	424.37	C30H48O	[M+H]+	α-Amyrenone*	Terpenoids	Triterpene	638-96-0	1	571000	528000	502000	9	9	9	9	9	9	226000	239000	210000	--	--
mws1430	425.38	95.09	424.371	C30H48O	[M+H]+	Lupenone	Terpenoids	Triterpene	1617-70-5	1	211000	228000	270000	9	9	9	9	9	9	106000	99000	98800	C16990	--
Lmyp006119	425.38	217.19	424.371	C30H48O	[M+H]+	β-Amyrone*	Terpenoids	Triterpene	638-97-1	1	303000	278000	283000	9	9	9	9	9	9	99200	107000	102000	--	--
pmb0864	426.26	285.24	425.254	C19H40NO7P	[M+H]+	LysoPE 14:0*	Lipids	LPE	-	1	317000	315000	283000	880000	876000	868000	1240000	1180000	1180000	578000	562000	588000	--	--
Lmhp008337	426.26	285.24	425.254	C19H40NO7P	[M+H]+	LysoPE 14:0(2n isomer)*	Lipids	LPE	-	1	48100	52000	47100	439000	479000	459000	317000	284000	289000	169000	180000	177000	--	--
mad1424	427.05	295.05	426.043	C17H14O13	[M+H]+	Ditartaroyl-hydroxycoumarin	Lignans and Coumarins	Coumarins	-	3	166000	155000	187000	147000	140000	161000	232000	216000	245000	153000	143000	141000	--	--
pme2117	426	159	427.029	C10H15N5O10P2	[M-H]-	Adenosine 5'-diphosphate	Nucleotides and derivatives	Nucleotides and derivatives	58-64-0	3	604000	499000	674000	48800	45300	42700	117000	139000	107000	125000	135000	148000	C00008	ko00190,ko00195,ko00230,ko00908,ko01100,ko01110,ko01232,ko01240
Cmbn007148	429.12	429.12	430.126	C22H22O9	[M-H]-	1-O-Feruloyl-3-O-caffeoylglycerol	Lipids	Glycerol ester	-	2	319000	386000	365000	1180000	1200000	1100000	1060000	1150000	1240000	596000	575000	545000	--	--
MWSHY0008	433.11	283.06	432.106	C21H20O10	[M+H]+	Isovitexin	Flavonoids	Flavonoid carbonoside	38953-85-4	1	16600000	16600000	15300000	49200	24600	29900	25400	41200	29000	6120000	6550000	6790000	--	--
mws1434	431.1	311	432.106	C21H20O10	[M-H]-	Apigenin-6-C-glucoside (Isovitexin)*	Flavonoids	Flavonoid carbonoside	29702-25-8	1	3010000	3360000	2830000	11700	9070	8410	5180	7140	10700	1520000	1400000	1340000	C01714	ko00944
mws0895	431.1	269	432.106	C21H20O10	[M-H]-	Genistein-7-O-Glucoside (Genistin)	Flavonoids	Isoflavones	529-59-9	2	393000	332000	376000	9	9	9	9	9	9	165000	147000	184000	C09126	ko00943
mws0072	433.11	271.01	432.106	C21H20O10	[M+H]+	Apigenin-5-O-glucoside	Flavonoids	Flavones	28757-27-9	2	5500000	5610000	5180000	9	9	9	9	9	9	2130000	1970000	2100000	--	--
Lmgp004731	433.11	271.06	432.106	C21H20O10	[M+H]+	Genistein-7-O-galactoside	Flavonoids	Isoflavones	-	3	2120000	2160000	2170000	52300	49600	44200	22800	28300	16600	743000	723000	741000	--	--
Lmlp005572	433.11	271.06	432.106	C21H20O10	[M+H]+	Galangin-7-O-glucoside	Flavonoids	Flavones	-	3	2230000	2170000	2090000	46100	59800	38000	29600	29400	30700	733000	772000	775000	--	--
pmp000413	433.11	283.06	432.106	C21H20O10	[M+H]+	Genistein-8-C-glucoside	Flavonoids	Isoflavones	66026-80-0	1	12600000	13100000	12400000	41300	27700	21200	34100	28300	25900	5050000	5450000	5460000	C10420	--
mws0048	431.1	311	432.106	C21H20O10	[M-H]-	Apigenin-8-C-Glucoside (vitexin)*	Flavonoids	Flavonoid carbonoside	3681-93-4	1	3110000	3400000	3410000	9710	6170	3880	4520	6490	14300	1590000	1590000	1450000	C01460	ko00941,ko00944
pmp000117	433.15	403.11	432.142	C22H24O9	[M+H]+	3,5,6,7,8,3',4'-Heptamethoxyflavone	Flavonoids	Flavonols	1178-24-1	1	628000	627000	595000	1740000	1620000	1550000	2220000	2290000	2220000	1110000	1100000	1070000	--	--
Lmtn002324	431.15	269.1	432.163	C19H28O11	[M-H]-	Benzyl-(2''-O-glucosyl)glucoside	Phenolic acids	Phenolic acids	-	3	170000	165000	180000	27900	8750	15000	39600	46300	45400	72800	75500	58300	C17564	--
Lmyn003028	431.16	269.1	432.163	C19H28O11	[M-H]-	Benzyl-β-gentiobioside	Phenolic acids	Phenolic acids	56775-64-5	3	21700	16300	21500	4570	12000	11700	9	9	9	31700	13300	18300	--	--
mws1179	433.11	271	434.121	C21H22O10	[M-H]-	Naringenin-7-O-glucoside (Prunin)	Flavonoids	Flavanones	529-55-5	1	776000	731000	655000	96400	66400	69300	61300	68000	66300	289000	265000	295000	C09099	ko00941,ko01100
pme1611	433.11	313	434.121	C21H22O10	[M-H]-	Isohemiphloin	Flavonoids	Flavonoid carbonoside	-	2	7880000	6980000	7710000	37500	32900	30000	42900	37800	37100	3020000	3180000	3700000	--	--
Lmlp006175	435.13	273.09	434.121	C21H22O10	[M+H]+	Isosalipurposide (Phlorizin Chalcone)	Flavonoids	Chalcones	4547-85-7	3	810000	804000	839000	149000	160000	157000	85100	83100	86500	268000	314000	279000	C16406	ko00941
HJN090	433.11	271.06	434.121	C21H22O10	[M-H]-	Butin-7-O-glucoside	Flavonoids	Flavanones	-	3	1280000	1240000	1220000	186000	217000	185000	136000	154000	131000	552000	565000	490000	--	--
Lmfn004093	435.13	315.09	436.137	C21H24O10	[M-H]-	Phloretin-4'-O-glucoside (Trilobatin)	Flavonoids	Chalcones	4192-90-9	2	656000	783000	636000	9	9	9	24400	12200	22900	262000	256000	215000	--	--
pma0692	438.24	147.04	437.231	C25H31N3O4	[M+H]+	N1,N10-Bis(p-coumaroyl)spermidine	Alkaloids	Phenolamine	114916-05-1	3	9	9	9	9	9	9	9	9	9	13700	12700	16300	C21169	--
Lmhp008273	438.26	297.24	437.254	C20H40NO7P	[M+H]+	LysoPE 15:1(2n isomer)*	Lipids	LPE	-	2	10400	11600	9870	45600	52200	49300	118000	102000	108000	43200	38900	32200	--	--
Lmhp008440	438.26	297.24	437.254	C20H40NO7P	[M+H]+	LysoPE 15:1*	Lipids	LPE	-	2	98000	89200	89800	244000	269000	264000	883000	799000	806000	266000	238000	262000	--	--
Lmhp008885	440.28	299.26	439.27	C20H42NO7P	[M+H]+	LysoPE 15:0(2n isomer)*	Lipids	LPE	-	1	86800	87200	85900	583000	582000	608000	1500000	1500000	1540000	548000	608000	589000	--	--
Lmhp009187	440.28	299.26	439.27	C20H42NO7P	[M+H]+	LysoPE 15:0*	Lipids	LPE	-	1	503000	489000	478000	2270000	2300000	2220000	5390000	5430000	5630000	2490000	2690000	2590000	--	--
pmb0862	440.28	184.07	439.27	C20H42NO7P	[M+H]+	LysoPC 12:0	Lipids	LPC	20559-18-6	3	27000	29600	23700	55000	68900	63600	131000	110000	120000	45300	41900	48800	--	--
pmp001247	442.2	221.08	442.182	C21H32NO9+	[M]+	Feruloylcholine glucoside	Alkaloids	Phenolamine	-	2	9	9	9	25800	27200	28300	284000	270000	248000	89900	80700	73600	--	--
pmp000438	443.39	425.38	442.381	C30H50O2	[M+H]+	Betulin	Terpenoids	Triterpene	473-98-3	2	508000	689000	482000	9	9	9	9	9	9	186000	199000	198000	C08618	--
pmp000437	443.39	425.37	442.381	C30H50O2	[M+H]+	Myricadoil	Terpenoids	Triterpene	17884-88-7	1	262000	227000	243000	9	9	9	9	9	9	86300	76000	73300	--	--
pme1014	445.3	341.3	444.303	C31H40O2	[M+H]+	Menatetrenone (Vitamin K2)	Others	Vitamin	11032-49-8	3	112000	109000	116000	151000	201000	238000	222000	248000	247000	234000	223000	238000	--	--
Lmhp007836	448.25	307.23	447.239	C21H38NO7P	[M+H]+	LysoPE 16:3	Lipids	LPE	-	3	4430	4340	7130	10500	13400	10800	7610	6450	7090	8160	4580	6550	--	--
Xmyp005654	449.11	287.06	448.101	C21H20O11	[M+H]+	Kaempferol-4'-O-glucoside	Flavonoids	Flavonols	-	3	103000	96500	125000	46300	62700	68000	254000	278000	264000	91100	120000	163000	--	--
mws2209	449.11	287.06	448.101	C21H20O11	[M+H]+	Kaempferol-3-O-glucoside (Astragalin)	Flavonoids	Flavonols	480-10-4	1	9	9	9	49400	54100	54100	276000	320000	232000	123000	80300	139000	C12249	ko00944,ko01110
pme2459	449.11	287.2	448.101	C21H20O11	[M+H]+	Luteolin-7-O-glucoside (Cynaroside)	Flavonoids	Flavones	-	2	127000	137000	102000	54900	57300	78200	293000	253000	279000	87600	156000	87900	C03951	ko00944
mws1608	447.09	357.1	448.101	C21H20O11	[M-H]-	Luteolin-6-C-glucoside (Isoorientin)*	Flavonoids	Flavonoid carbonoside	4261-42-1	1	1140000	1480000	1220000	42800	35700	40700	9	9	9	322000	280000	289000	C01821	--
mws1299	449.11	299.2	448.101	C21H20O11	[M+H]+	Luteolin-8-C-glucoside (orientin)*	Flavonoids	Flavonoid carbonoside	28608-75-5	1	1480000	1450000	1400000	9	9	9	9	9	9	295000	332000	292000	C10114	--
Hmpp003270	449.11	287.05	448.101	C21H20O11	[M+H]+	Luteolin-4'-O-glucoside	Flavonoids	Flavones	6920-38-3	3	9	9	9	64100	47900	64900	265000	298000	241000	96200	119000	97400	--	--
mws0045	449.11	303.05	448.101	C21H20O11	[M+H]+	Quercetin-3-O-rhamnoside(Quercitrin)	Flavonoids	Flavonols	522-12-3	3	28900	32700	25900	237000	205000	260000	121000	122000	147000	72100	79400	65200	C01750	ko00944
pmb3023	449.11	287	450.116	C21H22O11	[M-H]-	Eriodictyol-8-C-glucoside	Flavonoids	Flavanones	1023271-51-3	2	388000	386000	373000	9	9	9	9	9	9	80200	62800	61900	--	--
MWSmce674	451.36	89.06	450.7	C31H46O2	[M+H]+	Vitamin K1	Others	Vitamin	84-80-0	1	1790000	1910000	1360000	55500	49300	62400	78000	82900	92500	556000	554000	482000	--	--
Lmhp009034	452.28	311.26	451.27	C21H42NO7P	[M+H]+	LysoPE 16:1*	Lipids	LPE	-	1	4070000	4070000	3650000	554000	418000	438000	9	9	9	959000	1020000	1010000	--	--
Lmhp008763	452.28	311.26	451.27	C21H42NO7P	[M+H]+	LysoPE 16:1(2n isomer)*	Lipids	LPE	-	1	3230000	3090000	2960000	1210000	1380000	1120000	1670000	1460000	1830000	1510000	1520000	1490000	--	--
Li512113	451.09	391.04	452.095	C20H20O12	[M-H]-	Maleoyl-caffeoylquinic acid	Phenolic acids	Phenolic acids	-	2	9	9	9	29600	26200	21900	47100	34300	43300	45300	43500	38200	--	--
HJN093	451.09	313.05	452.095	C20H20O12	[M-H]-	2-O-Salicyl-6-O-Galloyl-D-Glucose	Phenolic acids	Phenolic acids	-	3	83000	44500	83000	25900	41400	29800	56700	65100	60400	72400	54700	52800	--	--
pmp000308	453.18	291.13	452.168	C22H28O10	[M+H]+	4'-O-Glucosyl-5-O-methylvisamminol	Others	Others	84272-85-5	2	231000	200000	195000	160000	161000	131000	189000	180000	128000	161000	180000	166000	--	--
pmb0876	454.29	313.27	453.286	C21H44NO7P	[M+H]+	LysoPE 16:0*	Lipids	LPE	53862-35-4	1	353000	358000	303000	603000	566000	558000	842000	898000	894000	618000	600000	626000	--	--
pmd0160	454.29	313.27	453.286	C21H44NO7P	[M+H]+	LysoPE 16:0(2n isomer)*	Lipids	LPE	-	1	333000	351000	315000	602000	600000	610000	863000	896000	913000	632000	622000	610000	--	--
MWS5083	455.1	96.97	456.105	C17H21N4O9P	[M-H]-	Flavin Single Nucleotide(FMN)	Nucleotides and derivatives	Nucleotides and derivatives	6184-17-4	2	215000	253000	246000	133000	145000	129000	92900	120000	67700	120000	89600	105000	C00061	ko00190,ko00740,ko01100,ko01110,ko01240
HJN110	455.36	455.36	456.36	C30H48O3	[M-H]-	Betulinic acid	Terpenoids	Triterpene	472-15-1	1	9	9	9	45100	63600	51500	103000	92100	88500	22900	36700	34400	C08619	--
pmn001700	455.35	455.35	456.36	C30H48O3	[M-H]-	24,30-Dihydroxy-12(13)-enolupinol	Terpenoids	Triterpene	-	1	9	9	9	100000	135000	112000	243000	244000	259000	65400	94200	83700	--	--
Zmkp004727	457.37	209.15	456.36	C30H48O3	[M+H]+	Kuguaglycoside I	Terpenoids	Triterpene	-	3	9390000	9090000	8850000	263000	239000	248000	1410000	1320000	1330000	2980000	3070000	3070000	--	--
MWSmce052	455.36	455.36	456.7	C30H48O3	[M-H]-	3-Epiursolic Acid	Terpenoids	Triterpene	989-30-0	2	471000	410000	487000	236000	9	9	9	9	9	118000	113000	112000	--	--
pmb0464	458.1	116.3	457.143	C16H27NO14	[M+H]+	L-Aspartic acid-O-diglucoside	Amino acids and derivatives	Amino acids and derivatives	-	3	1130000	1460000	1680000	99000	105000	97200	319000	256000	214000	371000	257000	359000	--	--
pmn001315	457.14	397.11	458.142	C20H26O12	[M-H]-	Regaloside	Phenolic acids	Phenolic acids	-	3	152000	154000	172000	19200	14600	18500	8030	14700	17300	49500	37600	47400	--	--
Zmjp013616	459.38	423.36	458.376	C30H50O3	[M+H]+	12,13-Dihydroursolic acid	Terpenoids	Triterpene	-	2	935000	913000	870000	9	9	9	9	9	9	453000	419000	421000	--	--
pmb2654	460.1	117.9	461.153	C19H27NO12	[M-H]-	Anthranilate-1-O-Sophoroside	Phenolic acids	Phenolic acids	-	3	255000	266000	219000	341000	279000	340000	858000	1030000	776000	454000	482000	400000	--	--
Lmhn002321	461.07	167.04	462.08	C21H18O12	[M-H]-	Vnilloylcaffeoyltartaric acid	Phenolic acids	Phenolic acids	-	3	53500	52400	66100	9	9	9	52700	25800	38300	77700	53600	74200	--	--
pmp000579	463.12	301.07	462.116	C22H22O11	[M+H]+	Diosmetin-7-O-galactoside	Flavonoids	Flavanones	-	3	621000	589000	597000	9	9	9	9	9	9	173000	163000	193000	--	--
HJAP011	463.11	343.08	462.116	C22H22O11	[M+H]+	Chrysoeriol-8-C-glucoside (scoparin)	Flavonoids	Flavonoid carbonoside	301-16-6	1	49500	73200	38700	157000	132000	134000	156000	131000	147000	59100	63300	57200	--	--
Lmnp002845	463.13	343.09	462.116	C22H22O11	[M+H]+	Hispidulin-8-C-glucoside	Flavonoids	Flavonoid carbonoside	-	2	52600	53200	57600	140000	129000	139000	131000	115000	148000	72500	73300	56400	--	--
pmp000120	463.12	427.1	462.116	C22H22O11	[M+H]+	Diosmetin-6-C-glucoside	Flavonoids	Flavanones	-	2	9620	11500	11600	74200	81700	77400	68400	73900	91200	40800	48300	49600	--	--
Lmjp003655	463.12	301.08	462.116	C22H22O11	[M+H]+	6-C-MethylKaempferol-3-glucoside	Flavonoids	Flavones	-	3	624000	623000	620000	9	9	9	9	9	9	161000	173000	168000	--	--
Zmhn003106	461.15	337.09	462.152	C23H26O10	[M-H]-	4-O-(6'-O-Glucosylferuloyl)-4-hydroxybenzyl alcohol	Phenolic acids	Phenolic acids	-	3	9	9	9	9	11900	7690	218000	274000	253000	55300	44600	32700	--	--
MWS0155	462.07	96.97	463.074	C14H18N5O11P	[M-H]-	Adenylocuccinic Acid	Organic acids	Organic acids	19046-78-7	3	57600	60600	54500	33000	21500	29400	32800	26000	32700	22500	23000	27700	C03794	ko00230,ko00250,ko01100,ko01232,ko01240
pmf0203	463.12	301.07	463.123	C22H23O11+	[M]+	Peonidin-3-O-glucoside	Flavonoids	Anthocyanidins	68795-37-9	3	45900	38000	23600	35800	46800	42100	156000	158000	192000	50200	66900	68500	C12141	ko00942
mws0091	463.09	300.03	464.095	C21H20O12	[M-H]-	Quercetin-3-O-glucoside (Isoquercitrin)*	Flavonoids	Flavonols	482-35-9	1	17900	17200	15800	24400	21100	38900	18400	23100	22100	15800	20500	18800	C05623	ko00944,ko01100,ko01110
mws0061	463.09	300	464.095	C21H20O12	[M-H]-	Quercetin-3-O-galactoside (Hyperin)*	Flavonoids	Flavonols	482-36-0	1	13500	18400	21700	38200	42000	37600	20500	20400	20700	12200	28600	29000	C10073	--
pmp001309	465.1	303.1	464.095	C21H20O12	[M+H]+	6-Hydroxykaempferol-7-O-glucoside	Flavonoids	Flavonols	-	2	77800	59600	97600	85800	97400	113000	22800	54300	43100	48200	69400	50400	--	--
Lmzp002365	465.14	303.09	464.131	C22H24O11	[M+H]+	Hesperetin-7-O-glucoside	Flavonoids	Flavanones	31712-49-9	2	9	9	9	622000	607000	598000	194000	164000	191000	126000	105000	123000	C16422	ko00941
Lmhp009769	466.29	325.27	465.286	C22H44NO7P	[M+H]+	LysoPE 17:1*	Lipids	LPE	-	2	46600	50700	44000	9	9	9	55600	60500	56700	33300	48400	33400	--	--
Lmhp009464	466.29	325.27	465.286	C22H44NO7P	[M+H]+	LysoPE 17:1(2n isomer)*	Lipids	LPE	-	2	74500	82900	77600	306000	244000	314000	231000	231000	253000	150000	124000	141000	--	--
pmd0130	468.31	184.07	467.301	C22H46NO7P	[M+H]+	LysoPC 14:0	Lipids	LPC	20559-16-4	1	837000	881000	827000	2170000	2160000	2170000	5070000	5100000	4840000	1730000	1730000	1780000	--	--
Lmhp010162	468.31	327.29	467.301	C22H46NO7P	[M+H]+	LysoPE 17:0	Lipids	LPE	-	2	47500	51100	45700	282000	307000	305000	1190000	1130000	1240000	500000	544000	511000	--	--
pmp000441	471.35	453.34	470.34	C30H46O4	[M+H]+	11-Keto-ursolic acid	Terpenoids	Triterpene	105870-59-5	1	1950000	1950000	2100000	9	9	9	9	9	9	486000	559000	588000	--	--
Zmhn002508	471.15	309.1	472.158	C21H28O12	[M-H]-	4-p-Cumaroyl-rhamnosyl-(1→6)-D-glucose	Phenolic acids	Phenolic acids	-	3	9	9	9	10200	14700	6190	278000	284000	270000	90700	72700	61500	--	--
Zmpn008194	471.35	471.35	472.355	C30H48O4	[M-H]-	Corosolic acid	Terpenoids	Triterpene	4547-24-4	2	2120000	1330000	950000	9	14000	18300	10200	12700	8480	331000	515000	413000	--	--
Lmhp008589	476.28	335.26	475.27	C23H42NO7P	[M+H]+	LysoPE 18:3(2n isomer)*	Lipids	LPE	-	1	1590000	1720000	1630000	4940000	5450000	5100000	6690000	6380000	6090000	2830000	3130000	2970000	--	--
Lmhp008801	476.28	335.26	475.27	C23H42NO7P	[M+H]+	LysoPE 18:3*	Lipids	LPE	-	1	1570000	1710000	1660000	5040000	5560000	5060000	6480000	6320000	5910000	2910000	3030000	3010000	--	--
pmb0874	478.29	337.27	477.286	C23H44NO7P	[M+H]+	LysoPE 18:2(2n isomer)*	Lipids	LPE	-	1	79100	61400	56600	210000	216000	218000	300000	275000	265000	141000	147000	169000	--	--
pmb0881	478.29	337.27	477.286	C23H44NO7P	[M+H]+	LysoPE 18:2*	Lipids	LPE	-	1	4230000	4110000	3910000	12300000	12300000	12700000	15200000	15000000	15500000	8000000	8150000	8840000	--	--
Lmjp003044	479.12	317.06	478.111	C22H22O12	[M+H]+	Isorhamnetin-3-O-Glucoside	Flavonoids	Flavonols	5041-82-7	3	9	9	9	85100	66600	82300	70500	48700	67200	34400	34100	23600	--	--
pmb2260	480.31	184.07	479.301	C23H46NO7P	[M+H]+	LysoPC 15:1	Lipids	LPC	-	2	713000	707000	694000	1350000	1350000	1260000	7100000	6880000	6700000	2010000	1950000	1970000	--	--
pmb0856	480.31	339.29	479.301	C23H46NO7P	[M+H]+	LysoPE 18:1(2n isomer)*	Lipids	LPE	-	1	1070000	1020000	952000	2140000	2270000	2360000	3920000	3920000	4080000	1880000	1890000	2020000	--	--
mws0289	480.31	339.29	479.301	C23H46NO7P	[M+H]+	LysoPE 18:1*	Lipids	LPE	89576-29-4	1	1700000	1690000	1500000	3730000	4080000	3920000	6550000	6680000	6970000	3330000	3410000	3320000	--	--
pmp001265	480.35	318.3	479.346	C24H49NO8	[M+H]+	2-Amino-4-dihydroxy octadecyl galactoside	Others	Others	-	2	7790	7640	8050	62200	59100	57000	832000	912000	866000	273000	264000	271000	--	--
pmb2319	482.32	184.07	481.317	C23H48NO7P	[M+H]+	LysoPC 15:0*	Lipids	LPC	108273-89-8	1	1260000	1230000	1180000	5980000	6100000	5960000	23100000	24000000	24400000	8770000	9860000	9420000	--	--
pmb0883	482.32	341.31	481.317	C23H48NO7P	[M+H]+	LysoPE 18:0*	Lipids	LPE	69747-55-3	1	445000	418000	364000	712000	740000	730000	893000	981000	1310000	1180000	1220000	1250000	--	--
pmb0880	482.32	341.31	481.317	C23H48NO7P	[M+H]+	LysoPE 18:0(2n isomer)*	Lipids	LPE	-	1	21200	21900	20200	49000	42700	45800	82700	79200	88500	42400	41000	43500	--	--
Lmhp009129	482.32	184.07	481.317	C23H48NO7P	[M+H]+	LysoPC 15:0(2n isomer)*	Lipids	LPC	-	1	309000	261000	263000	3030000	3390000	3060000	12700000	12000000	11700000	2880000	3010000	2900000	--	--
HJN104	481.14	319.08	482.105	C21H22O13	[M-H]-	Dihydromyricetin-3-O-glucoside	Flavonoids	Flavanonols	-	1	9	9	9	9	9	9	1390000	1270000	1250000	281000	283000	303000	--	--
pmb3066	481.14	319.2	482.142	C22H26O12	[M-H]-	5-O-p-Coumaroylshikimic acid O-glucoside	Phenolic acids	Phenolic acids	-	3	92200	66000	84200	9	9	9	86000	73900	162000	150000	184000	133000	--	--
Lmfn000797	483.08	169.01	484.085	C20H20O14	[M-H]-	2,3-Di-O-Galloyl-D-Glucose	Phenolic acids	Phenolic acids	-	3	43800	39400	41600	18900	16100	12600	18100	23000	17100	18200	15500	16600	--	--
Hmyn007168	483.27	255.23	484.278	C22H45O9P	[M-H]-	LysoPG 16:0	Lipids	Glycerol ester	-	3	102000	251000	283000	221000	77100	66200	11600	119000	136000	6130	5390	3710	--	--
pmb2723	485.13	323.2	486.137	C21H26O13	[M-H]-	4-Hydroxycoumarin di-glucoside	Lignans and Coumarins	Coumarins	-	2	9	9	9	9	9	9	59800	47700	30900	108000	82300	98400	--	--
Hmbp002498	487.14	193.05	486.137	C21H26O13	[M+H]+	scopoletin-7-O-xylosyl(1→6)glucoside	Lignans and Coumarins	Coumarins	-	3	9	9	9	9	9	9	8630	6870	9670	9600	5090	8580	--	--
pma1303	492.31	184.07	491.301	C24H46NO7P	[M+H]+	LysoPC 16:2*	Lipids	LPC	-	1	414000	404000	420000	805000	853000	810000	1300000	1300000	1320000	466000	509000	514000	--	--
pmb0863	492.31	184.07	491.301	C24H46NO7P	[M+H]+	LysoPC 16:2(2n isomer)*	Lipids	LPC	-	1	388000	392000	349000	826000	860000	897000	1320000	1280000	1280000	515000	535000	528000	--	--
Lmgp004829	493.13	331.08	492.127	C23H24O12	[M+H]+	5,7,4'-Trihydroxy-6,8-dimethoxyisoflavone-7-O-galactoside	Flavonoids	Isoflavones	-	3	87100	73000	69900	96800	94700	108000	79800	57400	72700	64500	61000	57200	--	--
Lmgp003546	493.13	331.08	492.127	C23H24O12	[M+H]+	4',5'-Dihydroxy-6,8-dimethoxyisoflavone-7-O-galactoside	Flavonoids	Isoflavones	-	2	82100	81200	85900	119000	104000	116000	91500	59900	71300	55900	44100	61100	--	--
Lmhp206353	493.13	331.08	492.127	C23H24O12	[M+H]+	tricin-4'-O-glucoside	Flavonoids	Flavones	-	3	65900	69400	61800	31200	30900	37900	35000	33700	30900	42300	41700	48100	--	--
Lmhp008833	494.32	184.07	493.317	C24H48NO7P	[M+H]+	LysoPC 16:1(2n isomer)*	Lipids	LPC	-	1	16300000	15700000	16100000	4630000	4690000	3940000	7320000	7190000	6490000	4890000	5200000	5670000	--	--
pmp001270	494.32	184.07	493.317	C24H48NO7P	[M+H]+	LysoPC 16:1*	Lipids	LPC	76790-27-7	1	9620000	9280000	9140000	1020000	1330000	1430000	9	9	9	2080000	2100000	1940000	--	--
HJAP005	495.11	333.07	494.105	C22H22O13	[M+H]+	Laricitrin-3-O-glucoside	Flavonoids	Flavonols	39986-90-8	3	45900	53400	53300	7950	17500	11000	28200	30000	34800	32800	31100	38400	--	--
Lmtn002997	493.1	331.05	494.106	C22H22O13	[M-H]-	Mearnsetin-3-O-glucoside	Flavonoids	Flavones	-	2	223000	115000	149000	11700	19800	17000	51600	52000	47900	75500	74800	82100	--	--
pmd0132	496.34	184.07	495.332	C24H50NO7P	[M+H]+	LysoPC 16:0(2n isomer)*	Lipids	LPC	-	1	11200000	11800000	11300000	18800000	19300000	18900000	36600000	36400000	37200000	22800000	23600000	23000000	--	--
pmb0855	496.34	184.07	495.332	C24H50NO7P	[M+H]+	LysoPC 16:0*	Lipids	LPC	17364-16-8	1	2910000	2890000	2760000	4990000	5150000	5080000	10500000	10600000	10900000	6110000	6180000	5980000	--	--
pmb3061	499.15	163.1	500.153	C22H28O13	[M-H]-	5-O-p-Coumaroylquinic acid O-glucoside	Phenolic acids	Phenolic acids	-	3	52600	53100	67400	16100	11300	13000	22000	23000	20200	11500	15000	10600	--	--
Lmhn003799	501.1	307.05	502.111	C24H22O12	[M-H]-	Feruloylferuloyltartaric acid	Phenolic acids	Phenolic acids	-	3	9	9	9	5880	9	9	50500	57500	57200	13200	13400	11000	--	--
Lmhp009802	504.31	363.29	503.301	C25H46NO7P	[M+H]+	LysoPE 20:3(2n isomer)	Lipids	LPE	-	3	9	9	9	3830	4040	2850	4120	4620	3870	3820	2620	3010	--	--
pmn001642	503.08	459.1	504.09	C23H20O13	[M-H]-	Kaempferol-3-O-(2''-O-acetyl)glucuronide	Flavonoids	Flavonols	-	2	984000	1230000	996000	24300	20600	23600	48600	59900	57000	292000	285000	221000	--	--
pmb3000	503.12	341.1	504.127	C24H24O12	[M-H]-	Chrysoeriol-7-O-(6''-acetyl)glucoside	Flavonoids	Flavones	-	2	162000	123000	116000	22300	24600	14500	35500	41500	31800	82500	112000	95200	--	--
Lmsn002288	503.14	341.09	504.148	C21H28O14	[M-H]-	1-O-Caffeoyl-(6-O-glucosyl)-β-D-glucose	Phenolic acids	Phenolic acids	-	2	1380000	1280000	1400000	142000	74100	114000	295000	237000	225000	438000	377000	329000	--	--
MWS0442	527.16	365.1	504.169	C18H32O16	[M+Na]+	Maltotriose*	Others	Saccharides and Alcohols	1109-28-0	3	47000	72100	79600	132000	166000	93900	57500	51000	62100	94300	132000	102000	C01835	ko02010
mws1589	503.16	179	504.169	C18H32O16	[M-H]-	D-Panose*	Others	Saccharides and Alcohols	33401-87-5	3	121000	126000	101000	45300	57200	42300	24300	28900	27500	68200	112000	75500	C00713	--
pme2125	503.16	179	504.169	C18H32O16	[M-H]-	Raffinose*	Others	Saccharides and Alcohols	512-69-6	3	326000	339000	399000	157000	201000	160000	9	9	9	284000	198000	291000	C00492	ko00052,ko01100,ko02010
MWSmce486	503.16	383.12	504.44	C18H32O16	[M-H]-	Manninotriose*	Others	Saccharides and Alcohols	13382-86-0	3	117000	145000	136000	43500	39900	47500	9	9	9	33400	55600	47600	C05404	ko00052,ko01100
Lmhp008718	506.32	184.07	505.317	C25H48NO7P	[M+H]+	LysoPC 17:2	Lipids	LPC	-	1	156000	159000	145000	675000	673000	666000	1360000	1450000	1380000	385000	392000	387000	--	--
Lmhp010514	506.32	365.31	505.317	C25H48NO7P	[M+H]+	LysoPE 20:2(2n isomer)*	Lipids	LPE	-	3	45100	33800	36700	34500	34200	37600	28300	24400	39300	23300	27300	30500	--	--
Lmhp010757	506.32	365.31	505.317	C25H48NO7P	[M+H]+	LysoPE 20:2*	Lipids	LPE	-	3	35700	47100	40500	45700	42200	42100	44500	38300	36400	26100	34800	29200	--	--
pmb3045	505.1	329.1	506.106	C23H22O13	[M-H]-	tricin-7-O-Glucuronide	Flavonoids	Flavones	-	2	4020	4530	7280	13100	22800	28400	97800	70300	68400	65200	70700	62800	--	--
Lmhp009590	508.34	184.07	507.332	C25H50NO7P	[M+H]+	LysoPC 17:1	Lipids	LPC	-	3	295000	314000	317000	569000	564000	542000	1380000	1500000	1470000	432000	445000	450000	--	--
Lmhp010515	510.36	184.07	509.348	C25H52NO7P	[M+H]+	LysoPC 17:0(2n isomer)*	Lipids	LPC	-	1	216000	224000	208000	1520000	1770000	1690000	9150000	9850000	10200000	2600000	2820000	2750000	--	--
pmb2406	510.36	184.07	509.348	C25H52NO7P	[M+H]+	LysoPC 17:0*	Lipids	LPC	50930-23-9	1	158000	148000	159000	1150000	1350000	1290000	6950000	7100000	7620000	1980000	2070000	1980000	--	--
Lmhp009526	515.32	261.22	514.314	C27H46O9	[M+H]+	2-α-Linolenoyl-glycerol-1-O-glucoside	Lipids	Glycerol ester	-	3	63100	74200	64200	1510	2220	1950	5490	5370	6670	21800	19900	26000	--	--
Li512115	515.12	353.09	516.127	C25H24O12	[M-H]-	Isochlorogenic acid B	Phenolic acids	Phenolic acids	14534-61-3	2	740000	410000	852000	155000	140000	114000	46400	47800	53100	409000	332000	351000	C10468	--
Wmzn002116	515.12	353.09	516.127	C25H24O12	[M-H]-	3,5-Dicaffeoylquinic acid	Phenolic acids	Phenolic acids	-	2	126000	119000	131000	9	9	9810	9	9	9	26200	26200	16500	--	--
mws1584	515.12	191.05	516.127	C25H24O12	[M-H]-	1,3-O-Dicaffeoylquinic acid (Cynarin)	Phenolic acids	Phenolic acids	30964-13-7	2	1150000	1190000	1220000	36300	34200	35800	35400	24900	21900	269000	205000	186000	C10445	--
Lmhp010334	517.34	263.24	516.33	C27H48O9	[M+H]+	2-Linoleoylglycerol-1-O-glucoside*	Lipids	Glycerol ester	-	2	86800	76800	94600	1280	2040	2140	11400	19400	17300	26800	41100	34800	--	--
Lmhp010573	517.34	263.24	516.33	C27H48O9	[M+H]+	1-Linoleoylglycerol-3-O-glucoside*	Lipids	Glycerol ester	-	2	94400	81400	109000	9	3030	1570	15300	15800	19000	32600	42900	36800	--	--
pmb0854	518.32	184.07	517.317	C26H48NO7P	[M+H]+	LysoPC 18:3*	Lipids	LPC	-	1	10800000	9200000	9850000	30100000	25000000	30100000	39600000	40100000	38200000	17000000	18900000	19200000	--	--
pmb0865	518.32	184.07	517.317	C26H48NO7P	[M+H]+	LysoPC 18:3(2n isomer)*	Lipids	LPC	-	1	9650000	9860000	9930000	26300000	26100000	26400000	40000000	41300000	39400000	16800000	17500000	16800000	--	--
pmp000194	519.11	271.05	518.106	C24H22O13	[M+H]+	6''-O-Malonylgenistin	Flavonoids	Isoflavones	51011-05-3	3	511000	537000	490000	9	9	9	9	9	9	176000	193000	153000	C16192	ko00943
pmp000531	519.19	357.13	518.179	C26H30O11	[M+H]+	Phellamurin	Flavonoids	Flavanonols	52589-11-4	1	5170000	5040000	4920000	300000	275000	315000	306000	298000	318000	1890000	2070000	1870000	C09808	--
pmp000530	519.19	357.13	518.179	C26H30O11	[M+H]+	Phellodendroside	Flavonoids	Flavanonols	40451-69-2	2	80500	87700	89000	23200	36700	30000	45800	39700	36100	703000	695000	712000	--	--
pmp001273	520.34	184.07	519.332	C26H50NO7P	[M+H]+	LysoPC 18:2*	Lipids	LPC	-	1	4280000	4300000	4230000	10100000	10500000	9300000	12800000	12600000	13100000	8950000	8870000	8780000	--	--
pmp001251	520.34	184.07	519.332	C26H50NO7P	[M+H]+	LysoPC 18:2(2n isomer)*	Lipids	LPC	-	1	2320000	2210000	2100000	7170000	7190000	6910000	10800000	10900000	11300000	5190000	5120000	5360000	--	--
pma0791	521	273	520.122	C24H24O13	[M+H]+	Naringenin-7-O-(6''-malonyl)glucoside	Flavonoids	Flavanones	-	3	87500	86600	100000	9	9	9	9	9	9	45400	39000	34000	--	--
Lmsp003655	521.2	131.05	520.194	C26H32O11	[M+H]+	Dehydrodiconiferyl alcohol-gamma'-O-glucoside	Phenolic acids	Phenolic acids	-	1	738000	698000	707000	1780000	1810000	1930000	7470000	6820000	7110000	12900000	12800000	14100000	--	--
pmn001378	519.19	357.14	520.194	C26H32O11	[M-H]-	Pinoresinol-4-O-glucoside	Lignans and Coumarins	Lignans	41607-20-9	2	115000	125000	106000	377000	473000	405000	1970000	2040000	2060000	3830000	3650000	3920000	C17529	--
Cmsp003083	521.2	131.05	520.194	C26H32O11	[M+H]+	Dehydrodiconiferyl alcohol-4-O-glucoside	Others	Others	107870-88-2	1	687000	748000	702000	1690000	1960000	1790000	7250000	6770000	7450000	12500000	13600000	14500000	--	--
pmp001281	522.36	184.07	521.348	C26H52NO7P	[M+H]+	LysoPC 18:1*	Lipids	LPC	-	1	9750000	10300000	9290000	18100000	19600000	20200000	37500000	38800000	38100000	15900000	16300000	16000000	--	--
Lmhp010190	522.36	184.07	521.348	C26H52NO7P	[M+H]+	LysoPC 18:1(2n isomer)*	Lipids	LPC	-	1	10000000	10000000	9660000	17800000	19500000	20200000	38000000	40000000	39200000	15800000	16300000	15700000	--	--
pmb3041	521.09	329.2	522.101	C23H22O14	[M-H]-	tricin-7-O-saccharic acid	Flavonoids	Flavones	-	1	5820000	5570000	6330000	2140000	1800000	2240000	8050000	8570000	9610000	11200000	12400000	10900000	--	--
pmn001710	521.13	359.08	522.137	C24H26O13	[M-H]-	Rosmarinic acid-3'-O-glucoside	Phenolic acids	Phenolic acids	910028-78-3	3	444000	453000	339000	195000	128000	184000	633000	841000	793000	782000	815000	722000	--	--
Lmmn002274	521.2	359.15	522.21	C26H34O11	[M-H]-	Isolariciresinol-9'-O-glucoside	Lignans and Coumarins	Lignans	63358-12-3	2	1360000	1140000	1020000	234000	253000	248000	563000	572000	629000	508000	701000	513000	--	--
Lmyn003971	521.2	359.15	522.21	C26H34O11	[M-H]-	Dihydrodehydrodiconiferyl alcohol-4-O-β-D-glucopyranoside	Lignans and Coumarins	Lignans	-	2	1320000	1320000	1190000	231000	241000	236000	643000	604000	608000	609000	706000	620000	--	--
mws0126	524.37	184.07	523.364	C26H54NO7P	[M+H]+	LysoPC 18:0*	Lipids	LPC	19420-57-6	1	3720000	3550000	3570000	5570000	6700000	6180000	17400000	21000000	23600000	10500000	11000000	10900000	--	--
pmd0136	524.37	184.07	523.364	C26H54NO7P	[M+H]+	LysoPC 18:0(2n isomer)*	Lipids	LPC	-	1	786000	847000	768000	2570000	2780000	2650000	6470000	7960000	8580000	2830000	2910000	2990000	--	--
Lmtn003096	523.21	361.14	524.226	C26H36O11	[M-H]-	Secoisolariciresinol 4-O-glucoside	Lignans and Coumarins	Lignans	-	2	14500000	15100000	11500000	2610000	2490000	2140000	1770000	1580000	1490000	6000000	5620000	6190000	--	--
Lmmp003443	527.29	163.04	526.279	C28H38N4O6	[M+H]+	Dicaffeoylspermine	Alkaloids	Phenolamine	-	3	11600	15800	5370	16200	17100	15000	13800	16600	20700	20100	15200	8790	--	--
Lmjp003822	531.15	177.06	530.142	C26H26O12	[M+H]+	3,5-O-Dicaffeoylquinic acid Methyl Ester	Phenolic acids	Phenolic acids	159934-13-1	3	10300	11000	9	36400	32500	29900	109000	113000	126000	68800	33200	29200	--	--
pmb2554	529.16	193.1	530.164	C23H30O14	[M-H]-	5-O-Feruloyl quinic acid glucoside	Phenolic acids	Phenolic acids	-	1	9	9	9	9	9	9	17300	29500	16700	39800	53800	39200	--	--
pmb2833	529.16	193.1	530.164	C23H30O14	[M-H]-	3-O-Feruloylquinic acid-O-glucoside	Phenolic acids	Phenolic acids	-	1	5940	8490	8790	9	9	9	19400	21300	22900	47000	48600	54200	--	--
MWStz043	531.15	163.04	530.5	C26H26O12	[M+H]+	3,4-Di-O-caffeoylquinic acid methyl ester	Phenolic acids	Phenolic acids	114637-83-1	3	9	9	9	9360	8550	5410	35600	35700	38200	54300	48900	50100	--	--
Lmhn003801	531.12	337.06	532.122	C25H24O13	[M-H]-	Feruloylsinapoyltartaric acid	Phenolic acids	Phenolic acids	-	3	9	9	9	17100	13600	13300	132000	124000	118000	31600	25300	24800	--	--
Lmhp007598	534.36	184.07	533.348	C27H52NO7P	[M+H]+	LysoPC 19:2(2n isomer)*	Lipids	LPC	-	2	584000	592000	610000	24900	23300	30200	44500	39400	52700	129000	119000	156000	--	--
Lmhp007840	534.36	184.07	533.348	C27H52NO7P	[M+H]+	LysoPC 19:2*	Lipids	LPC	-	2	615000	618000	626000	34900	22300	24700	39400	48500	39600	120000	143000	141000	--	--
Lmdp004892	535.11	287.05	534.101	C24H22O14	[M+H]+	Kaempferol-3-O-(6''-malonyl)galactoside	Flavonoids	Flavonols	-	3	28600	14700	10100	9	9	9	9	9	9	7960	8440	14000	--	--
Lmhp010908	536.37	184.07	535.364	C27H54NO7P	[M+H]+	LysoPC 19:1	Lipids	LPC	-	3	115000	123000	141000	131000	123000	139000	511000	604000	636000	162000	141000	165000	--	--
Zmfn000481	535.04	323.03	536.044	C14H22N2O16P2	[M-H]-	Uridine-5'-Diphosphate-D-Xylose	Nucleotides and derivatives	Nucleotides and derivatives	-	3	1810000	2010000	2050000	107000	115000	105000	80200	123000	96700	248000	259000	242000	C00190	ko00520,ko00908,ko01100,ko01250
Hmln002100	535.18	373.13	536.189	C26H32O12	[M-H]-	Nortrachelogenin-4-O-glucoside	Lignans and Coumarins	Lignans	33464-78-7	2	154000	164000	142000	141000	108000	97200	381000	280000	321000	192000	144000	167000	--	--
pmn001375	535.18	373.13	536.189	C26H32O12	[M-H]-	1-Hydroxypinoresinol-1-O-Glucoside	Lignans and Coumarins	Lignans	81495-71-8	2	296000	419000	385000	58000	76300	45700	169000	205000	194000	419000	383000	392000	--	--
Lmdn001925	537.2	375.15	538.205	C26H34O12	[M-H]-	Olivil-4'-O-glucoside	Lignans and Coumarins	Lignans	76880-93-8	2	583000	630000	627000	132000	138000	111000	353000	302000	357000	496000	483000	506000	--	--
Zmdn003480	537.2	375.15	538.205	C26H34O12	[M-H]-	Cycloolivil-6-O-glucoside	Lignans and Coumarins	Lignans	-	2	593000	608000	660000	143000	155000	116000	224000	346000	267000	478000	495000	488000	--	--
pmc0960	544.34	184.07	543.332	C28H50NO7P	[M+H]+	LysoPC 20:4	Lipids	LPC	-	3	5380	3440	7610	3850	11300	4010	6440	6710	3760	5640	5020	4160	--	--
Lmhp009890	546.36	184.07	545.348	C28H52NO7P	[M+H]+	LysoPC 20:3	Lipids	LPC	1199257-41-4	3	28700	26400	29400	19600	31100	23600	18400	22800	11300	10700	20200	16300	--	--
pmd0147	548.37	184.07	547.364	C28H54NO7P	[M+H]+	LysoPC 20:2*	Lipids	LPC	-	3	375000	391000	352000	377000	430000	446000	429000	481000	453000	250000	257000	266000	--	--
pmd0146	548.37	184.07	547.364	C28H54NO7P	[M+H]+	LysoPC 20:2(2n isomer)*	Lipids	LPC	-	3	386000	409000	356000	470000	442000	441000	410000	476000	467000	241000	261000	263000	--	--
pmn001671	547.17	223.1	548.174	C23H32O15	[M-H]-	Furanofructosyl-α-D-(6-mustard acyl)glucoside	Phenolic acids	Phenolic acids	-	2	297000	382000	261000	9	9	9	9	9	9	95800	78300	112000	--	--
Lmsn003628	547.17	223.06	548.174	C23H32O15	[M-H]-	6′-O-Sinapoylsucrose	Phenolic acids	Phenolic acids	-	3	315000	235000	319000	9	9	5890	9	9	9	56500	96200	122000	--	--
pmn001672	547.17	223.1	548.174	C23H32O15	[M-H]-	Furanofructosyl-α-D-(3-mustard acyl)glucoside	Phenolic acids	Phenolic acids	-	2	468000	516000	403000	9	9	9	9	9	9	112000	113000	97800	--	--
Lmhp011549	550.39	184.07	549.379	C28H56NO7P	[M+H]+	LysoPC 20:1	Lipids	LPC	-	2	83400	77100	79500	162000	176000	195000	233000	270000	252000	104000	110000	110000	--	--
pmb2979	549.12	387.1	550.132	C25H26O14	[M-H]-	Hesperetin-7-O-(6''-malonyl)glucoside	Flavonoids	Flavanones	-	3	404000	469000	437000	361000	348000	323000	478000	520000	438000	585000	608000	610000	--	--
Hmmn003659	549.12	345.06	550.132	C25H26O14	[M-H]-	Limocitrin-7-O-(6''-Acetyl)glucoside	Flavonoids	Flavonols	-	3	45500	41100	39900	9	9	9	6920	12100	8770	11900	14600	13400	--	--
pmn001371	549.2	387.15	550.205	C27H34O12	[M-H]-	Eucommin A	Lignans and Coumarins	Lignans	99633-12-2	2	9	9	9	144000	108000	152000	479000	467000	515000	271000	209000	273000	C10560	--
pmd0143	552.4	184.07	551.395	C28H58NO7P	[M+H]+	LysoPC 20:0	Lipids	LPC	108341-80-6	3	28000	34200	34900	9	9	9	45100	45800	50700	21200	20200	15200	--	--
Lmmn002260	551.21	389.17	552.221	C27H36O12	[M-H]-	5'-Methoxyisolariciresinol-9'-O-glucoside	Lignans and Coumarins	Lignans	-	2	7620000	6700000	7080000	130000	130000	106000	9	9	9	1770000	2820000	1950000	--	--
Rfmb25702	561.2	357.13	562.205	C28H34O12	[M-H]-	Pinoresinol-4-O-(6''-acetyl)glucoside	Lignans and Coumarins	Lignans	-	2	99800	109000	112000	52700	35400	31900	310000	242000	193000	140000	140000	103000	--	--
Smhp004476	565.15	433.11	564.148	C26H28O14	[M+H]+	Isovitexin-2''xyloside	Flavonoids	Flavonoid carbonoside	-	1	5840000	5930000	5510000	54300	48900	38500	31400	21400	35600	1630000	1680000	1590000	--	--
pmp000411	565.16	433.1	564.148	C26H28O14	[M+H]+	Genistein-8-C-apiosyl(1→6)glucoside	Flavonoids	Isoflavones	-	1	6250000	5710000	6020000	53200	45900	49200	18900	26600	31700	1580000	1710000	1850000	--	--
pmp000236	565.16	367.1	564.148	C26H28O14	[M+H]+	Isovitexin-8-O-xylcoside	Flavonoids	Flavonoid carbonoside	-	2	2480000	2400000	2320000	20900	16600	16400	9	9	9	599000	731000	690000	--	--
Lmnp102580	565.16	433.11	564.148	C26H28O14	[M+H]+	Apigenin-6-C-(2''-xylosyl)glucoside	Flavonoids	Flavonoid carbonoside	-	3	5640000	5640000	5870000	54800	49800	44100	20400	22700	22600	1790000	1700000	1720000	--	--
Lmnp202580	565.16	433.11	564.148	C26H28O14	[M+H]+	Apigenin-8-C-(2''-xylosyl)glucoside	Flavonoids	Flavonoid carbonoside	-	3	5190000	6180000	5640000	60500	45700	48800	29400	30300	30600	1630000	1670000	1730000	--	--
pmb2922	565.05	323.1	566.055	C15H24N2O17P2	[M-H]-	Uridine 5'-diphospho-D-glucose	Nucleotides and derivatives	Nucleotides and derivatives	133-89-1	1	5070000	5040000	6120000	323000	364000	432000	346000	441000	391000	586000	642000	738000	C00029	ko00040,ko00052,ko00053,ko00500,ko00520,ko00524,ko00561,ko00908,ko01100,ko01110,ko01240,ko01250
pmn001429	573.31	513.17	574.314	C32H46O9	[M-H]-	Cucurbitacin A	Terpenoids	Triterpene	6040-19-3	3	977000	933000	974000	195000	183000	192000	29700	29200	34800	263000	281000	240000	C08793	--
pmp000237	579.13	283.06	578.127	C26H26O15	[M+H]+	Apigenin-6-C-(2''-glucuronyl)xyloside	Flavonoids	Flavonoid carbonoside	-	3	51500000	53000000	53000000	1150000	1030000	1040000	552000	533000	558000	32600000	31400000	31400000	--	--
Lmyp004081	579.17	313.07	578.164	C27H30O14	[M+H]+	Isovitexin-2''-O-rhamnoside	Flavonoids	Flavonoid carbonoside	-	3	14100000	13600000	13200000	211000	160000	174000	108000	109000	88400	6430000	6290000	6310000	--	--
pme3227	579.17	433	578.164	C27H30O14	[M+H]+	vitexin-2''-O-rhamnoside	Flavonoids	Flavonoid carbonoside	64820-99-1	1	4470000	4270000	4050000	53900	44700	44600	28600	23800	25800	2010000	2010000	1930000	C12628	ko00944
pmp001111	579.17	561.16	578.164	C27H30O14	[M+H]+	Violanthin	Flavonoids	Flavonoid carbonoside	40581-17-7	2	677000	700000	679000	9	9	9	9	9	9	316000	360000	335000	C10196	--
pmb0566	581.15	383.2	580.143	C26H28O15	[M+H]+	Luteolin-7-O-glucoside-5-O-arabinoside	Flavonoids	Flavones	-	2	13800	19900	10700	136000	134000	125000	124000	92400	116000	44200	54700	51000	--	--
mws0046	579.17	271.06	580.179	C27H32O14	[M-H]-	Naringenin-7-O-Neohesperidoside(Naringin)*	Flavonoids	Flavanones	10236-47-2	2	113000	167000	77200	238000	140000	227000	135000	145000	172000	388000	336000	287000	C09789	ko00941,ko01100
mws1066	579.17	271	580.179	C27H32O14	[M-H]-	Naringenin-7-O-Rutinoside(Narirutin)*	Flavonoids	Flavanones	14259-46-2	2	355000	326000	302000	2300000	2460000	2220000	2670000	2530000	2790000	2110000	1210000	1350000	C09793	--
Lmqn001932	579.21	417.16	580.216	C28H36O13	[M-H]-	syringaresinol-4'-O-glucoside	Lignans and Coumarins	Lignans	7374-79-0	2	1000000	1280000	964000	9	9	9	148000	140000	121000	353000	451000	498000	C10890	--
Zmhn001446	579.21	417.16	580.216	C28H36O13	[M-H]-	syringaresinol-4'-O-glucopyranosid	Lignans and Coumarins	Lignans	-	2	7190000	7510000	6950000	5350000	4980000	5200000	4520000	4250000	4450000	5260000	4280000	4910000	--	--
pmb0492	584.28	325	583.268	C34H37N3O6	[M+H]+	N',N'',N'''-p-Coumaroyl-cinnamoyl-caffeoyl spermidine	Alkaloids	Phenolamine	-	3	596000	537000	518000	490000	556000	481000	945000	814000	881000	414000	434000	456000	--	--
pmb2936	591.17	367.2	592.179	C28H32O14	[M-H]-	Disinapoyl glucoside	Phenolic acids	Phenolic acids	-	3	15000	15500	13500	9	9	9	9	9	9	7280	4580	4990	--	--
Rfmb056	591.21	387.14	592.216	C29H36O13	[M-H]-	Medioresinol-4'-O-(6'''-acetyl)glucoside	Lignans and Coumarins	Lignans	-	3	1100000	965000	959000	34600	23100	37900	183000	165000	170000	387000	327000	287000	--	--
mws1290	593.13	285	594.137	C30H26O13	[M-H]-	Kaempferol-3-O-(6''-p-Coumaroyl)glucoside (Tiliroside)	Flavonoids	Flavonols	20316-62-5	1	149000	151000	148000	568000	545000	493000	553000	599000	587000	279000	290000	337000	C17140	--
Hmjn004446	593.13	285.04	594.137	C30H26O13	[M-H]-	Luteolin-7-O-(6''-caffeoyl)rhamnoside	Flavonoids	Flavones	-	3	141000	141000	112000	562000	664000	549000	556000	569000	605000	293000	275000	255000	--	--
mws1073	595.17	457.2	594.158	C27H30O15	[M+H]+	Apigenin-6,8-di-C-glucoside (Vicenin-2)	Flavonoids	Flavonoid carbonoside	23666-13-9	1	252000	238000	243000	885000	867000	880000	749000	796000	822000	459000	525000	460000	C10195	--
pme1665	593.15	311	594.158	C27H30O15	[M-H]-	Isovitexin-7-O-glucoside(Saponarin)*	Flavonoids	Flavonoid carbonoside	20310-89-8	1	368000	253000	479000	9	9	9	47100	30500	56000	113000	104000	101000	C08064	--
Lmlp002990	595.17	313.07	594.158	C27H30O15	[M+H]+	IsoSaponarin(Isovitexin-4'-O-glucoside)	Flavonoids	Flavonoid carbonoside	19416-87-6	1	671000	573000	571000	12600	18500	10600	6170	18700	9550	121000	172000	190000	--	--
pmp000593	595.17	449.1	594.158	C27H30O15	[M+H]+	Luteolin-7-O-rutinoside	Flavonoids	Flavones	3563-98-2	2	9	9	9	69300	73900	65900	74700	64700	74100	80900	71700	96900	--	--
pme1605	593.15	285	594.158	C27H30O15	[M-H]-	Kaempferol-3-O-robinobioside(Biorobin)	Flavonoids	Flavonols	17297-56-2	2	27600	29300	27900	82600	93400	83000	70800	74900	91700	33700	49400	50900	--	--
Lmnp002413	595.17	449.11	594.158	C27H30O15	[M+H]+	Luteolin-6-C-rhamnoside-7-O-glucoside	Flavonoids	Flavonoid carbonoside	-	1	5100000	5070000	5120000	28100	16200	15400	6420	13400	6200	1200000	1210000	1020000	--	--
pmp001106	595.17	577.16	594.158	C27H30O15	[M+H]+	vitexin-2''-O-glucoside*	Flavonoids	Flavonoid carbonoside	61360-94-9	1	9	9	9	193000	202000	168000	146000	193000	153000	85400	86100	86900	C04024	ko00944
Zmjp003291	595.17	433.12	594.158	C27H30O15	[M+H]+	"vitexin-2""-O-galactoside"	Flavonoids	Flavonoid carbonoside	-	2	6050000	6010000	6680000	36600	28100	46000	12000	23900	21200	1540000	1680000	1830000	--	--
pmp001079	595.17	449.1	594.158	C27H30O15	[M+H]+	Luteolin-7-O-neohesperidoside (lonicerin)	Flavonoids	Flavones	25694-72-8	2	32500	27700	37300	71900	82000	82000	65200	67400	56300	36800	45700	27600	C12630	ko00944
mws0791	593.19	285	594.195	C28H34O14	[M-H]-	Poncirin (Isosakuranetin-7-O-neohesperidoside)	Flavonoids	Flavanones	14941-08-3	1	170000	184000	125000	772000	684000	619000	617000	669000	633000	333000	328000	334000	C09830	--
mws1519	595.17	287.06	596.174	C27H32O15	[M-H]-	Eriodictyol-7-O-Rutinoside (Eriocitrin)	Flavonoids	Flavanones	13463-28-0	2	19400	9	9	86700	74100	81100	106000	143000	119000	43300	44000	42300	C09732	--
Lmqn000780	606.08	384.98	607.082	C17H27N3O17P2	[M-H]-	Uridine 5'-diphospho-N-acetylglucosamine	Nucleotides and derivatives	Nucleotides and derivatives	528-04-1	3	423000	463000	417000	107000	96700	102000	57300	68400	69900	110000	104000	106000	C00043	ko00520,ko00524,ko01100,ko01250
pmp001080	609.18	463.12	608.174	C28H32O15	[M+H]+	Diosmetin-7-O-Neohesperidoside (Neodiosmin)	Flavonoids	Flavanones	38665-01-9	2	132000	131000	157000	506000	514000	484000	252000	219000	280000	177000	190000	174000	--	--
mws1661	609.18	301	608.174	C28H32O15	[M+H]+	Diosmetin-7-O-rutinoside (Diosmin)	Flavonoids	Flavanones	520-27-4	2	416000	406000	326000	1100000	1100000	1120000	533000	515000	482000	532000	433000	393000	C10039	--
pmb3002	607.17	299	608.174	C28H32O15	[M-H]-	Chrysoeriol-7-O-rutinoside	Flavonoids	Flavones	-	2	114000	130000	106000	369000	365000	387000	215000	206000	109000	150000	155000	130000	--	--
Lmbp002592	611.16	287.05	610.153	C27H30O16	[M+H]+	Kaempferol-3,7-di-O-glucoside	Flavonoids	Flavonols	-	3	45000	38400	30500	7350	3170	5930	9	9	9	9440	10500	13100	--	--
pmb0711	611.16	303.1	610.153	C27H30O16	[M+H]+	Quercetin-7-O-rutinoside	Flavonoids	Flavonols	147714-62-3	3	9	9	9	57800	70400	74000	70900	63000	73300	22300	30900	21700	--	--
pmn001583	609.15	300	610.153	C27H30O16	[M-H]-	Quercetin-3-O-robinobioside	Flavonoids	Flavonols	52525-35-6	1	12700	10200	9750	27200	29000	35300	38100	39100	32100	17600	31800	38600	--	--
Zmxp003107	611.16	287.06	610.153	C27H30O16	[M+H]+	Luteolin-7,3'-di-O-glucoside	Flavonoids	Flavones	52187-80-1	3	88400	63400	68400	25300	31700	28800	13400	15400	57500	18500	32900	37100	--	--
mws0036	609.18	301.09	610.19	C28H34O15	[M-H]-	Hesperetin-7-O-rutinoside (Hesperidin)*	Flavonoids	Flavanones	520-26-3	1	4010000	3250000	3320000	14200000	15600000	15200000	10600000	10700000	10900000	7020000	6480000	6970000	C09755	--
pme0001	609.18	301	610.19	C28H34O15	[M-H]-	Hesperetin-7-O-neohesperidoside(Neohesperidin)*	Flavonoids	Flavanones	13241-33-3	1	3060000	3860000	3400000	13500000	13700000	15100000	9530000	10500000	10900000	6520000	6170000	6430000	C09806	ko00941
Lmsp004798	613.12	147.04	612.112	C29H24O15	[M+H]+	3-O-cinnamoyl-4,6-(S)-HHDP-β-D-glucose	Phenolic acids	Phenolic acids	-	3	9	9	9	24800	21500	21800	11800	18900	19600	12700	12600	12000	--	--
mws4134	611.14	306.08	612.152	C20H32N6O12S2	[M-H]-	Oxiglutatione	Amino acids and derivatives	Amino acids and derivatives	27025-41-8	1	957000	893000	1060000	111000	112000	120000	49000	109000	69700	191000	172000	203000	C00127	ko00480,ko01100,ko01240
pmn001506	617.41	455.4	618.413	C36H58O8	[M-H]-	oleanolic acid-3-O-glucoside	Terpenoids	Triterpene Saponin	3391-80-8	2	17100	19200	16600	93800	95100	87000	310000	308000	316000	154000	137000	140000	--	--
Rfmb26201	621.22	417.16	622.226	C30H38O14	[M-H]-	syringaresinol-4'-O-(6''-acetyl)glucoside	Lignans and Coumarins	Lignans	-	2	17000000	22100000	18300000	206000	158000	180000	558000	486000	523000	7370000	5930000	7020000	--	--
pmp000241	625.14	505.09	624.133	C27H28O17	[M+H]+	Luteolin-6-C-(2''-glucuronyl)glucoside	Flavonoids	Flavonoid carbonoside	-	2	10500	16600	13000	140000	135000	145000	124000	123000	127000	51500	62300	77400	--	--
pmp000127	625.18	607.2	624.169	C28H32O16	[M+H]+	Chrysoeriol-6,8-di-C-glucoside	Flavonoids	Flavonoid carbonoside	-	1	48700	44900	21200	382000	386000	394000	350000	348000	360000	176000	176000	177000	--	--
Lmnp002584	625.18	463.13	624.169	C28H32O16	[M+H]+	Hispidulin-8-C-(2''-O-glucosyl)glucoside	Flavonoids	Flavonoid carbonoside	-	3	72400	68500	64600	9	9	9	9	9	9	24600	36800	22600	--	--
Lmpp003815	625.16	317.07	625.155	C31H29O14+	[M]+	Petunidin-3-O-(6''-O-p-Coumaroyl)glucoside	Flavonoids	Anthocyanidins	-	3	20900	25300	18600	210000	160000	174000	231000	238000	232000	59100	92900	86600	--	--
pma2088	627.16	465	626.148	C27H30O17	[M+H]+	Quercetin-3,4'-O-di-glucoside	Flavonoids	Flavonols	29125-80-2	3	17900	22700	19300	9	9	9	9	9	9	5410	10800	11400	--	--
Lmsp004151	629.11	163.04	628.106	C29H24O16	[M+H]+	3-O-p-Coumaroyl-4,6-(S)-HHDP-β-D-glucose	Phenolic acids	Phenolic acids	-	3	50600	46400	53200	9	9	9	9	9	9	20400	20900	18400	--	--
pmn001529	629.08	169	630.086	C28H22O17	[M-H]-	3,4,5-Tri-O-Galloylshikimic acid	Phenolic acids	Phenolic acids	-	3	40600	35300	44400	9	9	9	9	9	9	9140	4020	5930	--	--
Lmsp008133	633.4	453.34	632.392	C36H56O9	[M+H]+	Lucyoside K	Terpenoids	Triterpene Saponin	-	3	9	9	9	9	9	9	13900	14600	18600	7970	6660	5390	--	--
Jmwn004308	637.21	475.16	638.221	C30H38O15	[M-H]-	4-Dihydroxyphenethoxy-8-O-β-D-[6-O-(4-O-β-D-glucopyranosyl)-feruloyl]glucopyranoside	Phenolic acids	Phenolic acids	-	3	516000	388000	388000	9	9	9	9	9	9	107000	106000	99000	--	--
mws1506	639.19	161	640.2	C29H36O16	[M-H]-	Plantamajoside	Phenolic acids	Phenolic acids	104777-68-6	2	170000	129000	145000	21700	14900	12900	59400	66400	88600	85500	60700	65200	C10485	--
pmb2653	649.1	145	650.227	C24H42O20	[M-H]-	D(+)-Melezitose O-rhamnoside	Others	Saccharides and Alcohols	-	3	265000	302000	256000	1450000	1390000	1440000	943000	1090000	1140000	1960000	1540000	1670000	--	--
pmp000128	653.17	347.1	652.164	C29H32O17	[M+H]+	Limocitrin-3-O-(3-hydroxy-3-methylglutarate)glucoside	Flavonoids	Flavonols	-	2	12200	16100	13300	46000	42500	34500	34100	40700	45800	24400	16200	15300	--	--
pmb0530	664.12	136.2	663.109	C21H27N7O14P2	[M+H]+	Nicotinic acid adenine dinucleotide	Nucleotides and derivatives	Nucleotides and derivatives	53-84-9	1	978000	1050000	1400000	362000	374000	390000	114000	144000	139000	282000	323000	313000	C00003	ko00190,ko00730,ko00760,ko01100,ko01240
pmb2819	665.1	218.1	666.201	C27H38O19	[M-H]-	O-Caffeoyl maltotriose	Phenolic acids	Phenolic acids	-	3	5460	10200	9090	3210	9130	5360	49200	33300	32200	16200	9400	15100	--	--
Lmqn000213	665.21	341.11	666.222	C24H42O21	[M-H]-	Stachyose	Others	Saccharides and Alcohols	470-55-3	3	79500	62800	52700	26900	31600	18200	9120	13200	14700	37000	45600	39000	C01613	ko00052,ko01100
mws4163	665.21	485.3	666.222	C24H42O21	[M-H]-	Nystose	Others	Saccharides and Alcohols	13133-07-8	1	50600	37900	29000	9	9	9	9	9	9	37500	42500	41100	--	--
Hmcp001579	671.18	347.07	670.175	C29H34O18	[M+H]+	Limocitrin-3-O-sophoroside	Flavonoids	Flavonols	-	3	9	9	9	55200	62700	63800	93700	71700	86100	24400	34100	24800	--	--
mab0297	677.35	657.33	676.346	C36H52O12	[M+H]+	2-O-Glucosyl-cucurbltacm I	Terpenoids	Triterpene Saponin	-	3	15400	13200	17800	9	9	9	9	9	9	2910	3880	3450	--	--
Lmhp008744	677.37	261.22	676.367	C33H56O14	[M+H]+	1-α-Linolenoyl-glycerol-2,3-di-O-glucoside*	Lipids	Glycerol ester	-	2	28100	33800	27400	4410	3840	2700	7510	6640	5860	6610	9160	9990	--	--
Lmhp008513	677.37	261.22	676.367	C33H56O14	[M+H]+	2-α-Linolenoyl-glycerol-1,3-di-O-glucoside*	Lipids	Glycerol ester	-	2	30300	22400	29900	4360	2850	4030	6920	8520	5130	9140	10600	7480	--	--
Lmgn002250	677.17	191.06	678.18	C31H34O17	[M-H]-	Dicaffeoylquinic acid-O-glucoside	Phenolic acids	Phenolic acids	-	3	73300	79700	64600	9	9	9	9520	13700	12600	16700	11200	9600	--	--
mab0299	677.35	659.35	678.362	C36H54O12	[M-H]-	Dihydroisocucurbitacin I-glucoside	Terpenoids	Triterpene Saponin	-	3	89700	143000	118000	185000	143000	171000	42700	46600	54800	1030000	960000	1060000	--	--
Lmhp009190	679.39	263.24	678.383	C33H58O14	[M+H]+	2-Linoleoylglycerol-1,3-di-O-glucoside*	Lipids	Glycerol ester	-	2	105000	91400	83300	4770	10000	10800	29000	24800	30600	34000	35600	33100	--	--
Lmhp009384	679.39	263.24	678.383	C33H58O14	[M+H]+	1-Linoleoylglycerol-2,3-di-O-glucoside*	Lipids	Glycerol ester	-	2	144000	71300	88600	10800	15600	6810	26300	26400	33900	42400	31300	25100	--	--
pmn001370	681.24	519.19	682.247	C32H42O16	[M-H]-	Pinoresinol-4,4'-O-di-O-glucoside	Lignans and Coumarins	Lignans	63902-38-5	1	301000	258000	279000	145000	179000	172000	528000	623000	571000	2150000	2580000	2230000	--	--
Lmsn006839	681.39	519.33	682.393	C36H58O12	[M-H]-	2α,3β,19α,23,24-Pentahydroxyolean-12-en-28-oic acid-28-O-glucoside	Terpenoids	Triterpene Saponin	-	2	9	9	9	3240	5390	3480	41400	27500	44300	59100	57200	56300	--	--
MWSmce499	685.27	523.22	686.7	C32H46O16	[M-H]-	Secoisolariciresinol diglucoside	Lignans and Coumarins	Lignans	257930-74-8	2	527000	497000	353000	79900	97900	57600	164000	190000	175000	563000	532000	413000	--	--
pmn001368	699.25	537.2	700.258	C32H44O17	[M-H]-	Olivil-4,4'-Di-O-glucoside	Lignans and Coumarins	Lignans	-	2	9	9	9	131000	110000	117000	709000	601000	580000	980000	796000	803000	--	--
cub054	701.35	641.34	702.362	C38H54O12	[M-H]-	Cucurbitacin E-O-rhamnoside	Terpenoids	Triterpene Saponin	-	3	63400	50300	45700	9	9	9	19500	24700	25200	19700	19200	16900	--	--
pmn001372	711.25	549.2	712.258	C33H44O17	[M-H]-	Medioresinol-4,4'-di-O-glucoside	Lignans and Coumarins	Lignans	88142-63-6	2	106000	95800	95800	60700	91500	99800	81300	93600	79500	257000	216000	240000	--	--
Zmlp003063	741.23	433.12	740.209	C33H40O19	[M+H]+	Luteolin-7-O-(2''-O-rhamnosyl)rutinoside	Flavonoids	Flavones	-	3	539000	577000	538000	9	9	9	9	9	9	136000	108000	147000	--	--
mws1035	741.22	433	740.216	C33H40O19	[M+H]+	Kaempferol-3-O-robinoside-7-O-rhamnoside (Robinin)	Flavonoids	Flavonols	301-19-9	1	423000	603000	528000	9	9	9	9	9	9	112000	110000	123000	C10178	--
Lmzn001875	741.23	579.18	742.232	C33H42O19	[M-H]-	Naringenin-7-O-Rutinoside-4'-O-glucoside	Flavonoids	Flavanones	-	3	166000	148000	145000	9	9	9	9	9	9	64100	71600	64800	--	--
pme2651	742.1	620.1	743.075	C21H28N7O17P3	[M-H]-	NADP (Nicotinamide adenine dinucleotide phosphate)	Nucleotides and derivatives	Nucleotides and derivatives	53-59-8	3	206000	218000	205000	30100	38900	25800	24300	39600	24000	54900	53900	37100	C00006	ko00195,ko00480,ko00760,ko01100,ko01240
pmb0613	757.22	577.2	756.211	C33H40O20	[M+H]+	Apigenin-6,8-di-C-glucoside-4'-O-glucoside	Flavonoids	Flavonoid carbonoside	-	1	29700	33800	28300	9	9	9	9	9	9	6870	9270	7770	--	--
pmb0639	757.22	595.2	756.211	C33H40O20	[M+H]+	Apigenin-8-C-glucoside-7-O-Sophoroside	Flavonoids	Flavonoid carbonoside	-	2	113000	118000	133000	9	9	9	9	9	9	28700	26200	20400	--	--
Zmhn002173	755.2	455.1	756.211	C33H40O20	[M-H]-	Saponarin-4'-O-glucoside	Flavonoids	Flavonoid carbonoside	-	3	9	9	9	15300	12000	12900	48000	45500	54000	30900	14200	22300	--	--
Lmsn004690	795.11	301	796.112	C36H28O21	[M-H]-	1-O-Caffeoyl-3-O-galloyl-4,6-(S)-HHDP-β-D-glucose	Phenolic acids	Phenolic acids	-	3	36300	26200	49200	9	9	9	9	9	9	12100	13000	15300	--	--
